# Supplementary material for: Genetic Architecture of Salt Tolerance in Cowpea (Vigna unguiculata (L.) Walp.) at Seedling Stage Using a Whole Genome Resequencing Approach
Source: Int J Mol Sci. 2023 Oct 18;24(20):15281. doi: 10.3390/ijms242015281 (PMC10607819; doi:10.3390/ijms242015281)
Supplement: Supplementary file 1 [file ijms-24-15281-s001.zip]

Archive with 1 entries (1 files):
- ijms-2650006-supplementary.xlsx
