# Supplementary material for: Genetic Architecture of Salt Tolerance in Cowpea (Vigna unguiculata (L.) Walp.) at Seedling Stage Using a Whole Genome Resequencing Approach
Source: Int J Mol Sci. 2023 Oct 18;24(20):15281. doi: 10.3390/ijms242015281 (PMC10607819; doi:10.3390/ijms242015281)
Supplement: Supplementary file 1 [file ijms-24-15281-s001.zip › ijms-2650006-supplementary.xlsx]

## Sheet: TableS1
Table S1. List of significant SNPs associated with leaf SPAD chlorophyll under salt stress in cowpea.
SNP	CHR	BP	Pval	LOD
Vu01_24245081	1	24245081	2.7e-08	7.57
Vu01_24246312	1	24246312	1.004e-08	8
Vu01_24246319	1	24246319	1.004e-08	8
Vu01_24246550	1	24246550	1.739e-08	7.76
Vu01_24246587	1	24246587	1.159e-08	7.94
Vu01_24246822	1	24246822	5.344e-09	8.27
Vu01_24246905	1	24246905	8.272e-09	8.08
Vu01_24246981	1	24246981	8.518e-09	8.07
Vu01_24248242	1	24248242	1.401e-08	7.85
Vu02_27219503	2	27219503	2.933e-08	7.53
Vu02_28035590	2	28035590	4.72875e-09	8.33
Vu02_28035736	2	28035736	2.275e-08	7.64
Vu02_28044965	2	28044965	3.71e-10	9.43
Vu02_28050011	2	28050011	5.5225e-11	10.26
Vu02_28050187	2	28050187	5.9925e-11	10.22
Vu02_28050297	2	28050297	3.5375e-11	10.45
Vu02_28051000	2	28051000	1.39125e-09	8.86
Vu02_28052297	2	28052297	1.2195e-09	8.91
Vu02_28052641	2	28052641	1.485e-08	7.83
Vu02_28054154	2	28054154	2.08875e-11	10.68
Vu02_28054571	2	28054571	2.785e-10	9.56
Vu02_28055034	2	28055034	2.19e-08	7.66
Vu02_28055162	2	28055162	5.30625e-09	8.28
Vu02_28055719	2	28055719	2.66375e-08	7.57
Vu02_28057137	2	28057137	1.12162e-08	7.95
Vu02_28059758	2	28059758	3.56e-09	8.45
Vu02_28060713	2	28060713	1.10913e-08	7.96
Vu02_28060786	2	28060786	8.20125e-09	8.09
Vu02_28061099	2	28061099	2.21e-09	8.66
Vu02_28061740	2	28061740	2.77e-08	7.56
Vu02_28063932	2	28063932	1.995e-09	8.7
Vu02_28064103	2	28064103	9.8475e-10	9.01
Vu02_28064123	2	28064123	4.25375e-10	9.37
Vu02_28064348	2	28064348	2.53125e-08	7.6
Vu02_28067838	2	28067838	4.9225e-10	9.31
Vu02_28067882	2	28067882	1.965e-09	8.71
Vu02_28067940	2	28067940	2.7375e-09	8.56
Vu02_28068344	2	28068344	1.42875e-08	7.85
Vu02_28068945	2	28068945	2.46625e-10	9.61
Vu02_28069038	2	28069038	4.72375e-10	9.33
Vu02_28069097	2	28069097	2.09875e-09	8.68
Vu02_28069425	2	28069425	1.20588e-08	7.92
Vu02_28070054	2	28070054	6.27375e-09	8.2
Vu02_28070116	2	28070116	1.88125e-08	7.73
Vu02_28070135	2	28070135	5.15375e-09	8.29
Vu02_28070276	2	28070276	1.20287e-08	7.92
Vu02_28070343	2	28070343	1.67e-08	7.78
Vu02_28070397	2	28070397	2.81875e-08	7.55
Vu02_28071778	2	28071778	2.56375e-08	7.59
Vu02_28074710	2	28074710	2.25e-08	7.65
Vu02_28075602	2	28075602	1.375e-08	7.86
Vu02_28075604	2	28075604	1.375e-08	7.86
Vu02_28084764	2	28084764	2.335e-10	9.63
Vu02_28089985	2	28089985	1.98e-08	7.7
Vu02_28090387	2	28090387	1.18687e-09	8.93
Vu02_28090457	2	28090457	5.655e-10	9.25
Vu02_28091358	2	28091358	9.83625e-09	8.01
Vu02_28093038	2	28093038	2.0225e-08	7.69
Vu02_28093052	2	28093052	2.3825e-08	7.62
Vu02_28094085	2	28094085	1.96375e-10	9.71
Vu02_28098800	2	28098800	1.173e-08	7.93
Vu02_28101522	2	28101522	1.9275e-08	7.72
Vu02_28105724	2	28105724	8.95625e-11	10.05
Vu02_28105725	2	28105725	8.95625e-11	10.05
Vu02_28105733	2	28105733	1.91e-09	8.72

## Sheet: TableS2
Table S2. List of significant SNPs associated with relative tolerance index for leaf SPAD chlorophyll for salt stress in cowpea.
SNP	CHR	BP	Pval	LOD
Vu01_24245081	1	24245081	2.733e-09	8.56
Vu01_24246312	1	24246312	2.746e-09	8.56
Vu01_24246319	1	24246319	2.746e-09	8.56
Vu01_24246550	1	24246550	5.507e-09	8.26
Vu01_24246587	1	24246587	2.536e-09	8.6
Vu01_24246822	1	24246822	1.135e-09	8.95
Vu01_24246905	1	24246905	1.703e-09	8.77
Vu01_24246981	1	24246981	2.268e-09	8.64
Vu01_24248242	1	24248242	5.475e-09	8.26
Vu01_24249542	1	24249542	1.004e-08	8
Vu02_28061740	2	28061740	2.283e-08	7.64
Vu02_28064348	2	28064348	2.729e-08	7.56
Vu02_28070481	2	28070481	2.655e-08	7.58
Vu02_28071778	2	28071778	1.297e-08	7.89
Vu02_28074710	2	28074710	2.119e-08	7.67
Vu02_28075602	2	28075602	7.925e-09	8.1
Vu02_28075604	2	28075604	7.925e-09	8.1
Vu02_28075712	2	28075712	2.393e-08	7.62
Vu02_28084764	2	28084764	2.962e-09	8.53
Vu02_28089985	2	28089985	2.855e-08	7.54
Vu02_28091358	2	28091358	1.66e-08	7.78
Vu02_28093052	2	28093052	2.96e-08	7.53
Vu02_28094085	2	28094085	8.046e-10	9.09
Vu02_28105724	2	28105724	4.7e-09	8.33
Vu02_28105725	2	28105725	4.7e-09	8.33
Vu02_28108853	2	28108853	2.085e-08	7.68
Vu02_28108896	2	28108896	2.048e-08	7.69
Vu02_28108923	2	28108923	2.048e-08	7.69
Vu02_28111614	2	28111614	1.715e-08	7.77
Vu02_28112822	2	28112822	1.058e-08	7.98
Vu02_28112832	2	28112832	1.058e-08	7.98
Vu03_10976477	3	10976477	2.636e-08	7.58
Vu04_41756724	4	41756724	1.052e-08	7.98
Vu08_4118979	8	4118979	2.89e-08	7.54
Vu08_7137752	8	7137752	2.602e-08	7.58
Vu08_22719007	8	22719007	8.272e-09	8.08
Vu08_22719008	8	22719008	8.272e-09	8.08
Vu08_22719042	8	22719042	2.609e-08	7.58
Vu10_1162373	10	1162373	2.553e-08	7.59
Vu10_1164767	10	1164767	2.294e-08	7.64
Vu10_1164772	10	1164772	2.294e-08	7.64
Vu10_1610298	10	1610298	1.731e-08	7.76
Vu10_26504853	10	26504853	2.922e-08	7.53
Vu10_26751584	10	26751584	2.807e-08	7.55
Vu10_26773087	10	26773087	1.185e-08	7.93
Vu10_26780092	10	26780092	1.277e-08	7.89
Vu10_26934418	10	26934418	2.932e-08	7.53
Vu10_27003173	10	27003173	1.926e-08	7.72
Vu10_27055984	10	27055984	3.19e-09	8.5
Vu10_27068842	10	27068842	5.528e-09	8.26
Vu10_29847718	10	29847718	2.79e-08	7.55
Vu10_29848338	10	29848338	2.587e-08	7.59
Vu10_29864524	10	29864524	1.665e-08	7.78
Vu10_29864555	10	29864555	2.149e-08	7.67
Vu10_29864829	10	29864829	1.665e-08	7.78
Vu10_29865036	10	29865036	9.102e-09	8.04
Vu10_29933934	10	29933934	2.365e-08	7.63
Vu10_29933946	10	29933946	2.365e-08	7.63
Vu11_31676325	11	31676325	2.477e-08	7.61
Vu11_31676330	11	31676330	2.117e-08	7.67

## Sheet: TableS3
Table S3. List of significant SNPs associated with tolerance to leaf score injury in cowpea.
SNP	CHR	BP	Pval	LOD
Vu01_24112868	1	24112868	4.679e-09	8.33
Vu01_24245081	1	24245081	5.069e-10	9.3
Vu01_24246312	1	24246312	3.598e-10	9.44
Vu01_24246319	1	24246319	3.598e-10	9.44
Vu01_24246550	1	24246550	5.879e-10	9.23
Vu01_24246587	1	24246587	5.192e-10	9.28
Vu01_24246822	1	24246822	2.298e-10	9.64
Vu01_24246905	1	24246905	1.718e-10	9.76
Vu01_24246981	1	24246981	2.63e-10	9.58
Vu01_24248242	1	24248242	7.835e-10	9.11
Vu01_24249542	1	24249542	8.233e-10	9.08
Vu01_25586428	1	25586428	2.04e-08	7.69
Vu01_31228168	1	31228168	9.631e-09	8.02
Vu01_31228899	1	31228899	1.714e-08	7.77
Vu01_31228901	1	31228901	1.714e-08	7.77
Vu01_31228974	1	31228974	2.577e-08	7.59
Vu01_31228996	1	31228996	2.307e-08	7.64
Vu01_31229389	1	31229389	3.11e-09	8.51
Vu02_28044965	2	28044965	7.564e-09	8.12
Vu02_28049951	2	28049951	2.86e-08	7.54
Vu02_28049996	2	28049996	1.838e-08	7.74
Vu02_28050011	2	28050011	2.949e-10	9.53
Vu02_28050187	2	28050187	1.606e-09	8.79
Vu02_28050297	2	28050297	6.044e-09	8.22
Vu02_28052297	2	28052297	1.651e-08	7.78
Vu02_28054154	2	28054154	3.318e-10	9.48
Vu02_28054571	2	28054571	7.044e-09	8.15
Vu02_28055014	2	28055014	2.857e-08	7.54
Vu02_28055034	2	28055034	1.016e-08	7.99
Vu02_28055162	2	28055162	7.126e-09	8.15
Vu02_28055985	2	28055985	1.596e-08	7.8
Vu02_28056004	2	28056004	1.596e-08	7.8
Vu02_28056076	2	28056076	2.281e-08	7.64
Vu02_28056081	2	28056081	2.281e-08	7.64
Vu02_28057137	2	28057137	2.059e-08	7.69
Vu02_28059758	2	28059758	1.072e-08	7.97
Vu02_28060220	2	28060220	1.64e-08	7.79
Vu02_28060713	2	28060713	7.588e-09	8.12
Vu02_28060786	2	28060786	6.265e-09	8.2
Vu02_28061099	2	28061099	1.057e-08	7.98
Vu02_28063932	2	28063932	1.086e-08	7.96
Vu02_28064103	2	28064103	5.437e-09	8.26
Vu02_28064123	2	28064123	3.443e-09	8.46
Vu02_28064348	2	28064348	2.987e-08	7.52
Vu02_28067838	2	28067838	7.814e-09	8.11
Vu02_28067882	2	28067882	9.859e-09	8.01
Vu02_28067940	2	28067940	1.574e-08	7.8
Vu02_28068344	2	28068344	1.943e-08	7.71
Vu02_28068945	2	28068945	6.766e-09	8.17
Vu02_28069038	2	28069038	1.69e-08	7.77
Vu02_28069097	2	28069097	1.583e-08	7.8
Vu02_28070054	2	28070054	2.645e-08	7.58
Vu02_28070135	2	28070135	2.562e-08	7.59
Vu02_28075602	2	28075602	2.812e-08	7.55
Vu02_28075604	2	28075604	2.812e-08	7.55
Vu02_28080981	2	28080981	1.784e-08	7.75
Vu02_28084764	2	28084764	5.362e-09	8.27
Vu02_28089985	2	28089985	1.391e-08	7.86
Vu02_28090387	2	28090387	3.65e-09	8.44
Vu02_28090457	2	28090457	1.142e-09	8.94
Vu02_28091336	2	28091336	1.873e-08	7.73
Vu02_28091358	2	28091358	6.527e-09	8.19
Vu02_28093038	2	28093038	2.905e-08	7.54
Vu02_28093052	2	28093052	2.587e-08	7.59
Vu02_28094085	2	28094085	4.291e-09	8.37
Vu02_28105724	2	28105724	8.074e-10	9.09
Vu02_28105725	2	28105725	8.074e-10	9.09
Vu02_28105733	2	28105733	1.397e-08	7.85
Vu02_28112532	2	28112532	2.389e-08	7.62
Vu02_28112822	2	28112822	2.454e-08	7.61
Vu02_28112832	2	28112832	2.454e-08	7.61
Vu03_11383713	3	11383713	1.199e-09	8.92
Vu03_11383725	3	11383725	8.642e-09	8.06
Vu03_13295491	3	13295491	7.67e-09	8.12
Vu03_13296024	3	13296024	2.626e-08	7.58
Vu03_13296037	3	13296037	2.626e-08	7.58
Vu03_13297146	3	13297146	2.849e-08	7.55
Vu03_13297346	3	13297346	1.878e-08	7.73
Vu03_13297388	3	13297388	9.199e-09	8.04
Vu03_13301030	3	13301030	2.551e-08	7.59
Vu03_13301072	3	13301072	2.323e-08	7.63
Vu03_13301089	3	13301089	2.323e-08	7.63
Vu03_13301123	3	13301123	2.323e-08	7.63
Vu03_13302478	3	13302478	2.792e-08	7.55
Vu03_13303117	3	13303117	1.326e-08	7.88
Vu03_13303987	3	13303987	1.557e-08	7.81
Vu03_13303988	3	13303988	1.557e-08	7.81
Vu03_13304107	3	13304107	2.695e-08	7.57
Vu03_13304121	3	13304121	2.695e-08	7.57
Vu03_13304245	3	13304245	2.573e-08	7.59
Vu03_13304294	3	13304294	2.084e-08	7.68
Vu03_13304297	3	13304297	2.084e-08	7.68
Vu03_13304301	3	13304301	2.084e-08	7.68
Vu03_13305589	3	13305589	6.454e-09	8.19
Vu03_13305604	3	13305604	1.921e-08	7.72
Vu03_13305605	3	13305605	1.921e-08	7.72
Vu03_13305618	3	13305618	1.876e-08	7.73
Vu03_13306649	3	13306649	1.644e-08	7.78
Vu03_13306853	3	13306853	2.455e-08	7.61
Vu03_13308693	3	13308693	2.445e-08	7.61
Vu03_13309110	3	13309110	2.05e-08	7.69
Vu03_13309563	3	13309563	1.721e-08	7.76
Vu03_13311088	3	13311088	2.994e-08	7.52
Vu03_13311733	3	13311733	1.784e-08	7.75
Vu03_13311806	3	13311806	1.74e-08	7.76
Vu03_13311859	3	13311859	1.905e-08	7.72
Vu03_13311896	3	13311896	2.951e-08	7.53
Vu03_13312545	3	13312545	2.673e-08	7.57
Vu03_13313866	3	13313866	8.574e-09	8.07
Vu03_13313938	3	13313938	8.574e-09	8.07
Vu03_13314117	3	13314117	1.897e-08	7.72
Vu03_13314167	3	13314167	2.161e-08	7.67
Vu03_13314393	3	13314393	1.289e-08	7.89
Vu03_13314499	3	13314499	2.514e-08	7.6
Vu03_13315026	3	13315026	1.046e-08	7.98
Vu03_13315214	3	13315214	2.774e-08	7.56
Vu03_13315882	3	13315882	1.181e-08	7.93
Vu03_13317741	3	13317741	1.965e-08	7.71
Vu03_13317826	3	13317826	2.157e-08	7.67
Vu03_13317880	3	13317880	1.905e-08	7.72
Vu03_13318688	3	13318688	1.788e-08	7.75
Vu03_13319080	3	13319080	6.36e-09	8.2
Vu03_13319103	3	13319103	2.028e-09	8.69
Vu03_13319122	3	13319122	6.263e-09	8.2
Vu03_13319142	3	13319142	4.943e-09	8.31
Vu03_13319149	3	13319149	4.943e-09	8.31
Vu03_13319547	3	13319547	2.969e-08	7.53
Vu03_13319950	3	13319950	2.304e-08	7.64
Vu03_13319951	3	13319951	2.304e-08	7.64
Vu03_13321200	3	13321200	2.82e-08	7.55
Vu03_13321592	3	13321592	1.653e-08	7.78
Vu03_13321674	3	13321674	1.921e-08	7.72
Vu03_13321675	3	13321675	1.921e-08	7.72
Vu03_13321812	3	13321812	2.809e-08	7.55
Vu03_13321934	3	13321934	1.779e-08	7.75
Vu03_13322094	3	13322094	1.956e-08	7.71
Vu03_13322184	3	13322184	2.282e-08	7.64
Vu03_13322193	3	13322193	2.282e-08	7.64
Vu03_13322224	3	13322224	2.282e-08	7.64
Vu03_13323941	3	13323941	2.792e-08	7.55
Vu03_13329086	3	13329086	2.621e-08	7.58
Vu03_13329642	3	13329642	2.585e-08	7.59
Vu03_13329689	3	13329689	1.807e-08	7.74
Vu03_13329910	3	13329910	1.351e-08	7.87
Vu03_13329925	3	13329925	2.969e-08	7.53
Vu03_13330003	3	13330003	1.14e-08	7.94
Vu03_13330006	3	13330006	1.14e-08	7.94
Vu03_13330011	3	13330011	1.14e-08	7.94
Vu03_13331901	3	13331901	2.96e-08	7.53
Vu03_13331921	3	13331921	2.96e-08	7.53
Vu03_13332034	3	13332034	2.004e-08	7.7
Vu03_13332039	3	13332039	1.648e-08	7.78
Vu03_13332233	3	13332233	2.062e-08	7.69
Vu03_13333587	3	13333587	1.884e-08	7.72
Vu03_13333732	3	13333732	1.732e-08	7.76
Vu03_13333742	3	13333742	2.25e-08	7.65
Vu03_13334160	3	13334160	4.324e-09	8.36
Vu03_13334539	3	13334539	2.455e-08	7.61
Vu03_13334711	3	13334711	2.645e-08	7.58
Vu03_13334733	3	13334733	1.724e-08	7.76
Vu03_13334830	3	13334830	1.484e-08	7.83
Vu03_13339007	3	13339007	2.455e-08	7.61
Vu03_13339085	3	13339085	1.746e-08	7.76
Vu03_13339192	3	13339192	2.849e-08	7.55
Vu03_13339433	3	13339433	2.744e-08	7.56
Vu03_13340297	3	13340297	1.501e-08	7.82
Vu03_13340354	3	13340354	2.089e-08	7.68
Vu03_13340380	3	13340380	2.089e-08	7.68
Vu03_13340382	3	13340382	2.089e-08	7.68
Vu03_13340580	3	13340580	1.761e-08	7.75
Vu03_13340586	3	13340586	1.761e-08	7.75
Vu03_13340632	3	13340632	1.844e-08	7.73
Vu03_13340634	3	13340634	1.844e-08	7.73
Vu03_13341263	3	13341263	1.321e-08	7.88
Vu03_13341314	3	13341314	1.508e-08	7.82
Vu03_13342774	3	13342774	2.129e-08	7.67
Vu03_13342777	3	13342777	2.129e-08	7.67
Vu03_13342972	3	13342972	2.006e-08	7.7
Vu03_13343105	3	13343105	2.848e-08	7.55
Vu03_13343155	3	13343155	2.409e-08	7.62
Vu03_13343323	3	13343323	2.621e-08	7.58
Vu03_13343359	3	13343359	2.257e-08	7.65
Vu03_13344048	3	13344048	7.743e-09	8.11
Vu03_13344779	3	13344779	2.117e-08	7.67
Vu03_13344780	3	13344780	2.117e-08	7.67
Vu03_13345482	3	13345482	2.371e-08	7.63
Vu03_13347359	3	13347359	2.396e-08	7.62
Vu03_13347610	3	13347610	2.291e-08	7.64
Vu03_13349332	3	13349332	2.014e-08	7.7
Vu03_13350373	3	13350373	1.644e-08	7.78
Vu03_13350386	3	13350386	1.255e-08	7.9
Vu03_13350579	3	13350579	2.717e-08	7.57
Vu03_13352276	3	13352276	2.178e-08	7.66
Vu03_13353002	3	13353002	1.859e-08	7.73
Vu03_13353199	3	13353199	2.521e-08	7.6
Vu03_13353682	3	13353682	1.91e-08	7.72
Vu03_13353687	3	13353687	1.592e-08	7.8
Vu03_13353688	3	13353688	1.592e-08	7.8
Vu03_13353745	3	13353745	2.942e-08	7.53
Vu03_13355308	3	13355308	2.823e-08	7.55
Vu03_13355709	3	13355709	2.867e-08	7.54
Vu03_13357018	3	13357018	2.235e-08	7.65
Vu03_13357102	3	13357102	1.742e-08	7.76
Vu03_13357110	3	13357110	1.742e-08	7.76
Vu03_13357124	3	13357124	1.742e-08	7.76
Vu03_13357159	3	13357159	5.911e-09	8.23
Vu03_13357161	3	13357161	5.911e-09	8.23
Vu03_13357165	3	13357165	7.096e-09	8.15
Vu03_13357176	3	13357176	2.443e-09	8.61
Vu03_13357197	3	13357197	1.087e-08	7.96
Vu03_13357221	3	13357221	1.087e-08	7.96
Vu03_13357238	3	13357238	1.304e-08	7.88
Vu03_13357242	3	13357242	1.304e-08	7.88
Vu03_13357259	3	13357259	1.087e-08	7.96
Vu03_13357334	3	13357334	1.124e-08	7.95
Vu03_13357341	3	13357341	1.124e-08	7.95
Vu03_13357354	3	13357354	9.365e-09	8.03
Vu03_13357376	3	13357376	1.321e-08	7.88
Vu03_13357385	3	13357385	1.321e-08	7.88
Vu03_13357410	3	13357410	1.517e-08	7.82
Vu03_13357412	3	13357412	1.517e-08	7.82
Vu03_13357633	3	13357633	1.004e-08	8
Vu03_13357634	3	13357634	1.004e-08	8
Vu03_13357640	3	13357640	7.745e-09	8.11
Vu03_13357649	3	13357649	1.058e-08	7.98
Vu03_13357661	3	13357661	6.452e-09	8.19
Vu03_13357664	3	13357664	6.452e-09	8.19
Vu03_13357675	3	13357675	6.452e-09	8.19
Vu03_13357700	3	13357700	7.743e-09	8.11
Vu03_13357704	3	13357704	9.292e-09	8.03
Vu03_13357708	3	13357708	9.292e-09	8.03
Vu03_13357721	3	13357721	2.474e-08	7.61
Vu03_13358126	3	13358126	2.707e-08	7.57
Vu03_13360061	3	13360061	2.943e-08	7.53
Vu03_13360275	3	13360275	2.047e-08	7.69
Vu03_13360303	3	13360303	2.94e-08	7.53
Vu03_13360350	3	13360350	2.451e-08	7.61
Vu03_13360371	3	13360371	1.279e-08	7.89
Vu03_13360372	3	13360372	1.279e-08	7.89
Vu03_13360413	3	13360413	1.237e-08	7.91
Vu03_13360796	3	13360796	2.037e-08	7.69
Vu03_13360821	3	13360821	1.514e-08	7.82
Vu03_13361422	3	13361422	1.359e-08	7.87
Vu03_13361423	3	13361423	1.359e-08	7.87
Vu03_13361454	3	13361454	1.01e-08	8
Vu03_13363517	3	13363517	4.539e-09	8.34
Vu03_13363556	3	13363556	1.73e-08	7.76
Vu03_13372653	3	13372653	2.42e-08	7.62
Vu03_13372655	3	13372655	2.42e-08	7.62
Vu03_13372672	3	13372672	2.42e-08	7.62
Vu03_13375559	3	13375559	1.561e-08	7.81
Vu03_13382338	3	13382338	2.806e-08	7.55
Vu03_13382568	3	13382568	2.058e-08	7.69
Vu03_13509429	3	13509429	1.367e-08	7.86
Vu03_14318570	3	14318570	3.032e-09	8.52
Vu03_14369744	3	14369744	1.2e-08	7.92
Vu03_14373278	3	14373278	1.748e-08	7.76
Vu03_14535605	3	14535605	2.636e-08	7.58
Vu03_14675504	3	14675504	6.797e-09	8.17
Vu03_14675590	3	14675590	3.91e-09	8.41
Vu03_14676690	3	14676690	8.857e-09	8.05
Vu03_14676692	3	14676692	7.554e-09	8.12
Vu03_14676740	3	14676740	2.475e-09	8.61
Vu03_14678896	3	14678896	2.36e-09	8.63
Vu03_14678903	3	14678903	2.36e-09	8.63
Vu03_14678924	3	14678924	8.64e-09	8.06
Vu03_14678933	3	14678933	4.26e-09	8.37
Vu03_14679264	3	14679264	7.716e-09	8.11
Vu03_14681467	3	14681467	4.514e-09	8.35
Vu03_14681508	3	14681508	2.034e-09	8.69
Vu03_14681529	3	14681529	2.902e-09	8.54
Vu03_14681648	3	14681648	5.079e-09	8.29
Vu03_14682814	3	14682814	8.964e-09	8.05
Vu03_14682940	3	14682940	6.496e-09	8.19
Vu03_14683176	3	14683176	7.625e-09	8.12
Vu03_14683301	3	14683301	8.732e-09	8.06
Vu03_14683315	3	14683315	8.732e-09	8.06
Vu03_14683322	3	14683322	8.732e-09	8.06
Vu03_14683326	3	14683326	8.732e-09	8.06
Vu03_14683343	3	14683343	8.732e-09	8.06
Vu03_14683358	3	14683358	8.732e-09	8.06
Vu03_14683467	3	14683467	8.168e-09	8.09
Vu03_14683497	3	14683497	8.943e-09	8.05
Vu03_14683801	3	14683801	2.164e-09	8.66
Vu03_14683802	3	14683802	1.432e-09	8.84
Vu03_14685521	3	14685521	5.112e-09	8.29
Vu03_14687155	3	14687155	5.496e-09	8.26
Vu03_14687275	3	14687275	8.614e-09	8.06
Vu03_14687330	3	14687330	7.689e-09	8.11
Vu03_14687342	3	14687342	7.689e-09	8.11
Vu03_14687344	3	14687344	7.689e-09	8.11
Vu03_14687535	3	14687535	2.508e-09	8.6
Vu03_14689436	3	14689436	7.749e-09	8.11
Vu03_14689633	3	14689633	7.38e-09	8.13
Vu03_14689643	3	14689643	2.386e-09	8.62
Vu03_14689645	3	14689645	2.386e-09	8.62
Vu03_14689667	3	14689667	5.722e-10	9.24
Vu03_14689671	3	14689671	8.544e-10	9.07
Vu03_14689685	3	14689685	7.056e-10	9.15
Vu03_14690729	3	14690729	7.293e-09	8.14
Vu03_14691371	3	14691371	7.859e-09	8.1
Vu03_14691382	3	14691382	3.87e-09	8.41
Vu03_14691390	3	14691390	3.87e-09	8.41
Vu03_14691413	3	14691413	3.503e-09	8.46
Vu03_14691761	3	14691761	7.167e-09	8.14
Vu03_14691805	3	14691805	7.466e-09	8.13
Vu03_14691888	3	14691888	6.104e-09	8.21
Vu03_14691987	3	14691987	3.255e-09	8.49
Vu03_14692024	3	14692024	8.018e-09	8.1
Vu03_14692060	3	14692060	4.539e-09	8.34
Vu03_14692098	3	14692098	6.057e-09	8.22
Vu03_14692167	3	14692167	8.05e-09	8.09
Vu03_14692892	3	14692892	8.328e-09	8.08
Vu03_14692974	3	14692974	4.435e-09	8.35
Vu03_14692976	3	14692976	4.435e-09	8.35
Vu03_14693131	3	14693131	3.506e-09	8.46
Vu03_14693267	3	14693267	8.614e-09	8.06
Vu03_14694158	3	14694158	2.012e-09	8.7
Vu03_14698029	3	14698029	8.004e-09	8.1
Vu03_14698041	3	14698041	6.841e-09	8.16
Vu03_14699853	3	14699853	6.176e-09	8.21
Vu03_14700088	3	14700088	4.462e-09	8.35
Vu03_14700173	3	14700173	3.572e-09	8.45
Vu03_14700250	3	14700250	4.385e-09	8.36
Vu03_14700279	3	14700279	5.451e-09	8.26
Vu03_14700812	3	14700812	6e-09	8.22
Vu03_14700839	3	14700839	8.744e-09	8.06
Vu03_14701633	3	14701633	7.558e-09	8.12
Vu03_14703694	3	14703694	1.914e-09	8.72
Vu03_14703969	3	14703969	4.933e-09	8.31
Vu03_14703975	3	14703975	4.933e-09	8.31
Vu03_14704130	3	14704130	4.668e-09	8.33
Vu03_14704698	3	14704698	4.204e-09	8.38
Vu03_14704744	3	14704744	5.841e-09	8.23
Vu03_14704762	3	14704762	5.901e-09	8.23
Vu03_14704778	3	14704778	7.044e-09	8.15
Vu03_14704863	3	14704863	5.133e-09	8.29
Vu03_14706229	3	14706229	8.536e-09	8.07
Vu03_14706254	3	14706254	7.41e-09	8.13
Vu03_14706260	3	14706260	7.41e-09	8.13
Vu03_14706979	3	14706979	8.716e-09	8.06
Vu03_14707455	3	14707455	8.724e-09	8.06
Vu03_14707491	3	14707491	8.103e-09	8.09
Vu03_14707515	3	14707515	8.103e-09	8.09
Vu03_14708035	3	14708035	5.901e-09	8.23
Vu03_14708206	3	14708206	6.846e-09	8.16
Vu03_14708695	3	14708695	5.07e-09	8.29
Vu03_14708770	3	14708770	6.561e-09	8.18
Vu03_14708793	3	14708793	5.496e-09	8.26
Vu03_14708943	3	14708943	7.41e-09	8.13
Vu03_14710860	3	14710860	2.793e-09	8.55
Vu03_14710888	3	14710888	2.621e-09	8.58
Vu03_14710891	3	14710891	2.621e-09	8.58
Vu03_14710925	3	14710925	4.885e-09	8.31
Vu03_14710926	3	14710926	4.885e-09	8.31
Vu03_14710949	3	14710949	4.885e-09	8.31
Vu03_14712866	3	14712866	5.769e-13	12.24
Vu03_14712968	3	14712968	6.834e-13	12.17
Vu03_14713069	3	14713069	1.353e-11	10.87
Vu03_14713096	3	14713096	9.531e-13	12.02
Vu03_14713220	3	14713220	1.008e-11	11
Vu03_14713250	3	14713250	5.501e-13	12.26
Vu03_14713260	3	14713260	5.501e-13	12.26
Vu03_14714160	3	14714160	8.632e-13	12.06
Vu03_14714210	3	14714210	1.243e-12	11.91
Vu03_14714297	3	14714297	2.557e-12	11.59
Vu03_14714308	3	14714308	2.58e-11	10.59
Vu03_14714327	3	14714327	2.128e-11	10.67
Vu03_14714339	3	14714339	3.065e-11	10.51
Vu03_14714340	3	14714340	3.065e-11	10.51
Vu03_14714344	3	14714344	3.065e-11	10.51
Vu03_14714368	3	14714368	2.981e-11	10.53
Vu03_14714371	3	14714371	2.981e-11	10.53
Vu03_14714376	3	14714376	2.489e-11	10.6
Vu03_14714385	3	14714385	1.774e-11	10.75
Vu03_14714386	3	14714386	1.774e-11	10.75
Vu03_14714427	3	14714427	1.193e-11	10.92
Vu03_14714443	3	14714443	1.193e-11	10.92
Vu03_14714531	3	14714531	2.809e-11	10.55
Vu03_14714534	3	14714534	1.741e-11	10.76
Vu03_14714536	3	14714536	1.741e-11	10.76
Vu03_14714553	3	14714553	1.19e-11	10.92
Vu03_14714576	3	14714576	1.828e-12	11.74
Vu03_14714607	3	14714607	3.129e-12	11.5
Vu03_14714615	3	14714615	3.129e-12	11.5
Vu03_14714632	3	14714632	4.212e-13	12.38
Vu03_14714674	3	14714674	3.279e-12	11.48
Vu03_14714710	3	14714710	1.306e-13	12.88
Vu03_14714773	3	14714773	5.887e-13	12.23
Vu03_14714775	3	14714775	5.394e-12	11.27
Vu03_14714803	3	14714803	7.406e-12	11.13
Vu03_14714868	3	14714868	8.059e-13	12.09
Vu03_14714918	3	14714918	9.346e-13	12.03
Vu03_14714952	3	14714952	9.246e-12	11.03
Vu03_14714983	3	14714983	9.619e-13	12.02
Vu03_14714984	3	14714984	8.753e-13	12.06
Vu03_14715004	3	14715004	7.637e-12	11.12
Vu03_14715075	3	14715075	1.095e-12	11.96
Vu03_14715112	3	14715112	7.867e-12	11.1
Vu03_14715129	3	14715129	2.076e-11	10.68
Vu03_14715175	3	14715175	9.619e-13	12.02
Vu03_14715216	3	14715216	8.028e-12	11.1
Vu03_14715217	3	14715217	5.985e-13	12.22
Vu03_14715222	3	14715222	6.08e-13	12.22
Vu03_14715245	3	14715245	6.08e-13	12.22
Vu03_14715339	3	14715339	9.882e-13	12.01
Vu03_14715366	3	14715366	5.502e-12	11.26
Vu03_14715452	3	14715452	2.154e-11	10.67
Vu03_14715461	3	14715461	2.042e-11	10.69
Vu03_14715474	3	14715474	3.806e-13	12.42
Vu03_14715506	3	14715506	1.135e-11	10.95
Vu03_14715520	3	14715520	3.806e-13	12.42
Vu03_14715560	3	14715560	9.927e-13	12
Vu03_14715588	3	14715588	1.113e-11	10.95
Vu03_14715589	3	14715589	1.567e-11	10.8
Vu03_14715595	3	14715595	6.661e-13	12.18
Vu03_14715654	3	14715654	6.718e-13	12.17
Vu03_14715657	3	14715657	6.718e-13	12.17
Vu03_14715727	3	14715727	2.149e-12	11.67
Vu03_14715766	3	14715766	9.507e-11	10.02
Vu03_14715792	3	14715792	1.942e-12	11.71
Vu03_14715817	3	14715817	2.289e-11	10.64
Vu03_14715844	3	14715844	2.289e-11	10.64
Vu03_14715848	3	14715848	2.289e-11	10.64
Vu03_14715875	3	14715875	1.198e-12	11.92
Vu03_14715905	3	14715905	1.857e-11	10.73
Vu03_14715935	3	14715935	2.049e-12	11.69
Vu03_14716062	3	14716062	1.625e-10	9.79
Vu03_14716063	3	14716063	4.194e-12	11.38
Vu03_14716076	3	14716076	1.044e-12	11.98
Vu03_14716141	3	14716141	1.75e-11	10.76
Vu03_14716151	3	14716151	9.986e-13	12
Vu03_14716271	3	14716271	1.141e-13	12.94
Vu03_14716310	3	14716310	1.705e-12	11.77
Vu03_14716449	3	14716449	5.358e-11	10.27
Vu03_14716974	3	14716974	2.223e-12	11.65
Vu03_14717031	3	14717031	1.35e-12	11.87
Vu03_14717387	3	14717387	2.413e-11	10.62
Vu03_14717409	3	14717409	1.376e-12	11.86
Vu03_14717459	3	14717459	2.634e-09	8.58
Vu03_14717465	3	14717465	7.178e-13	12.14
Vu03_14717474	3	14717474	1.158e-11	10.94
Vu03_14717487	3	14717487	2.026e-11	10.69
Vu03_14717665	3	14717665	1.481e-12	11.83
Vu03_14717668	3	14717668	2.105e-11	10.68
Vu03_14717712	3	14717712	2.972e-12	11.53
Vu03_14717812	3	14717812	2.815e-10	9.55
Vu03_14717963	3	14717963	2.055e-10	9.69
Vu03_14717973	3	14717973	1.121e-11	10.95
Vu03_14718000	3	14718000	2.785e-10	9.56
Vu03_14718018	3	14718018	4.85e-10	9.31
Vu03_14718072	3	14718072	5.849e-11	10.23
Vu03_14718084	3	14718084	9.109e-12	11.04
Vu03_14718102	3	14718102	8.626e-11	10.06
Vu03_14718149	3	14718149	1.113e-11	10.95
Vu03_14718232	3	14718232	6.535e-12	11.18
Vu03_14718251	3	14718251	4.286e-13	12.37
Vu03_14718257	3	14718257	6.868e-12	11.16
Vu03_14718277	3	14718277	4.352e-13	12.36
Vu03_14718295	3	14718295	6.195e-13	12.21
Vu03_14718297	3	14718297	6.195e-13	12.21
Vu03_14718368	3	14718368	4.741e-13	12.32
Vu03_14718384	3	14718384	4.741e-13	12.32
Vu03_14718397	3	14718397	4.737e-13	12.32
Vu03_14718529	3	14718529	1.458e-12	11.84
Vu03_14718594	3	14718594	1.102e-12	11.96
Vu03_14718612	3	14718612	6.166e-13	12.21
Vu03_14718750	3	14718750	2.246e-12	11.65
Vu03_14718812	3	14718812	3.575e-10	9.45
Vu03_14719076	3	14719076	2.027e-12	11.69
Vu03_14719206	3	14719206	1.066e-12	11.97
Vu03_14719293	3	14719293	9.627e-13	12.02
Vu03_14719296	3	14719296	9.627e-13	12.02
Vu03_14719300	3	14719300	9.627e-13	12.02
Vu03_14719368	3	14719368	9.781e-13	12.01
Vu03_14719373	3	14719373	5.811e-12	11.24
Vu03_14719379	3	14719379	1.044e-12	11.98
Vu03_14719393	3	14719393	1.028e-12	11.99
Vu03_14719678	3	14719678	6.172e-13	12.21
Vu03_14719685	3	14719685	6.172e-13	12.21
Vu03_14719764	3	14719764	9.97e-13	12
Vu03_14719792	3	14719792	9.704e-14	13.01
Vu03_14719860	3	14719860	1.141e-11	10.94
Vu03_14719895	3	14719895	1.602e-12	11.8
Vu03_14719902	3	14719902	1.141e-11	10.94
Vu03_14719930	3	14719930	4.434e-11	10.35
Vu03_14719940	3	14719940	4.434e-11	10.35
Vu03_14719949	3	14719949	4.434e-11	10.35
Vu03_14719977	3	14719977	4.393e-11	10.36
Vu03_14719980	3	14719980	4.525e-11	10.34
Vu03_14719995	3	14719995	6.907e-12	11.16
Vu03_14720008	3	14720008	2.504e-11	10.6
Vu03_14720025	3	14720025	4.378e-12	11.36
Vu03_14720031	3	14720031	2.754e-09	8.56
Vu03_14720038	3	14720038	1.035e-11	10.99
Vu03_14720055	3	14720055	1.878e-11	10.73
Vu03_14720084	3	14720084	3.276e-09	8.48
Vu03_14720105	3	14720105	7.988e-13	12.1
Vu03_14720112	3	14720112	4.247e-09	8.37
Vu03_14720126	3	14720126	1.115e-11	10.95
Vu03_14720323	3	14720323	3.418e-11	10.47
Vu03_14720357	3	14720357	3.259e-12	11.49
Vu03_14720411	3	14720411	2.57e-12	11.59
Vu03_14720414	3	14720414	2.57e-12	11.59
Vu03_14720427	3	14720427	1.822e-12	11.74
Vu03_14720445	3	14720445	6.694e-13	12.17
Vu03_14720469	3	14720469	3.563e-13	12.45
Vu03_14720472	3	14720472	3.563e-13	12.45
Vu03_14720479	3	14720479	3.563e-13	12.45
Vu03_14720546	3	14720546	2.302e-12	11.64
Vu03_14720594	3	14720594	1.052e-12	11.98
Vu03_14720653	3	14720653	2.986e-13	12.52
Vu03_14720658	3	14720658	2.986e-13	12.52
Vu03_14720670	3	14720670	2.986e-13	12.52
Vu03_14720682	3	14720682	2.986e-13	12.52
Vu03_14720691	3	14720691	2.986e-13	12.52
Vu03_14720701	3	14720701	2.986e-13	12.52
Vu03_14720772	3	14720772	6.51e-13	12.19
Vu03_14720797	3	14720797	1.524e-12	11.82
Vu03_14720798	3	14720798	1.524e-12	11.82
Vu03_14720799	3	14720799	1.524e-12	11.82
Vu03_14720807	3	14720807	1.524e-12	11.82
Vu03_14720829	3	14720829	7.309e-13	12.14
Vu03_14720830	3	14720830	7.309e-13	12.14
Vu03_14720844	3	14720844	4.83e-12	11.32
Vu03_14720854	3	14720854	5.318e-09	8.27
Vu03_14720889	3	14720889	2.392e-09	8.62
Vu03_14720904	3	14720904	1.548e-09	8.81
Vu03_14720908	3	14720908	1.548e-09	8.81
Vu03_14720909	3	14720909	1.548e-09	8.81
Vu03_14720919	3	14720919	4.941e-09	8.31
Vu03_14720924	3	14720924	1.54e-09	8.81
Vu03_14720927	3	14720927	4.226e-10	9.37
Vu03_14720962	3	14720962	4.552e-10	9.34
Vu03_14720963	3	14720963	4.552e-10	9.34
Vu03_14721011	3	14721011	1.173e-10	9.93
Vu03_14721029	3	14721029	7.409e-11	10.13
Vu03_14721032	3	14721032	4.704e-11	10.33
Vu03_14721076	3	14721076	7.711e-11	10.11
Vu03_14721081	3	14721081	2.06e-10	9.69
Vu03_14721093	3	14721093	2.814e-10	9.55
Vu03_14721238	3	14721238	8.079e-11	10.09
Vu03_14721248	3	14721248	2.679e-11	10.57
Vu03_14721294	3	14721294	2.383e-10	9.62
Vu03_14721500	3	14721500	1.411e-11	10.85
Vu03_14722398	3	14722398	2.615e-13	12.58
Vu03_14722442	3	14722442	1.383e-13	12.86
Vu03_14722481	3	14722481	1.359e-13	12.87
Vu03_14722534	3	14722534	9.554e-13	12.02
Vu03_14722550	3	14722550	9.699e-13	12.01
Vu03_14722557	3	14722557	1.58e-11	10.8
Vu03_14722733	3	14722733	4.744e-12	11.32
Vu03_14722759	3	14722759	4.265e-12	11.37
Vu03_14722760	3	14722760	4.265e-12	11.37
Vu03_14722764	3	14722764	3.529e-12	11.45
Vu03_14722769	3	14722769	3.529e-12	11.45
Vu03_14722786	3	14722786	2.343e-12	11.63
Vu03_14722826	3	14722826	6.527e-12	11.19
Vu03_14722827	3	14722827	6.527e-12	11.19
Vu03_14722872	3	14722872	9.393e-13	12.03
Vu03_14722876	3	14722876	9.393e-13	12.03
Vu03_14722888	3	14722888	9.393e-13	12.03
Vu03_14722951	3	14722951	6.035e-13	12.22
Vu03_14722995	3	14722995	3.293e-12	11.48
Vu03_14723009	3	14723009	2.343e-12	11.63
Vu03_14723047	3	14723047	6.647e-12	11.18
Vu03_14723050	3	14723050	6.647e-12	11.18
Vu03_14723061	3	14723061	6.647e-12	11.18
Vu03_14723081	3	14723081	6.647e-12	11.18
Vu03_14723087	3	14723087	1.047e-11	10.98
Vu03_14723095	3	14723095	1.113e-11	10.95
Vu03_14723141	3	14723141	7.432e-11	10.13
Vu03_14723154	3	14723154	8.301e-12	11.08
Vu03_14723165	3	14723165	8.301e-12	11.08
Vu03_14723228	3	14723228	1.174e-11	10.93
Vu03_14723252	3	14723252	1.76e-10	9.75
Vu03_14723273	3	14723273	2.881e-11	10.54
Vu03_14723353	3	14723353	1.605e-11	10.79
Vu03_14723385	3	14723385	9.223e-12	11.04
Vu03_14723386	3	14723386	8.132e-12	11.09
Vu03_14723409	3	14723409	4.045e-12	11.39
Vu03_14723416	3	14723416	4.045e-12	11.39
Vu03_14723417	3	14723417	2.11e-11	10.68
Vu03_14723427	3	14723427	4.045e-12	11.39
Vu03_14723485	3	14723485	6.409e-12	11.19
Vu03_14723549	3	14723549	7.364e-12	11.13
Vu03_14723579	3	14723579	7.364e-12	11.13
Vu03_14723600	3	14723600	7.364e-12	11.13
Vu03_14723674	3	14723674	1.418e-11	10.85
Vu03_14723713	3	14723713	1.418e-11	10.85
Vu03_14723807	3	14723807	1.374e-11	10.86
Vu03_14723833	3	14723833	1.078e-11	10.97
Vu03_14723859	3	14723859	3.473e-11	10.46
Vu03_14723866	3	14723866	4.146e-12	11.38
Vu03_14723883	3	14723883	2.351e-11	10.63
Vu03_14723888	3	14723888	2.351e-11	10.63
Vu03_14723908	3	14723908	4.593e-12	11.34
Vu03_14723931	3	14723931	1.604e-11	10.79
Vu03_14723939	3	14723939	1.604e-11	10.79
Vu03_14724058	3	14724058	8.247e-12	11.08
Vu03_14724064	3	14724064	8.247e-12	11.08
Vu03_14724081	3	14724081	7.867e-12	11.1
Vu03_14724088	3	14724088	7.867e-12	11.1
Vu03_14724118	3	14724118	1.113e-11	10.95
Vu03_14724119	3	14724119	1.113e-11	10.95
Vu03_14724159	3	14724159	9.383e-12	11.03
Vu03_14724173	3	14724173	4.044e-11	10.39
Vu03_14724205	3	14724205	1.778e-11	10.75
Vu03_14724219	3	14724219	1.778e-11	10.75
Vu03_14724227	3	14724227	1.232e-11	10.91
Vu03_14724246	3	14724246	6.847e-12	11.16
Vu03_14724266	3	14724266	8.235e-12	11.08
Vu03_14724270	3	14724270	8.235e-12	11.08
Vu03_14724299	3	14724299	6.371e-11	10.2
Vu03_14724327	3	14724327	1.5e-11	10.82
Vu03_14724340	3	14724340	2.707e-11	10.57
Vu03_14724382	3	14724382	5.658e-12	11.25
Vu03_14724522	3	14724522	3.65e-11	10.44
Vu03_14724523	3	14724523	3.65e-11	10.44
Vu03_14724525	3	14724525	3.369e-11	10.47
Vu03_14724537	3	14724537	3.369e-11	10.47
Vu03_14724540	3	14724540	7.874e-11	10.1
Vu03_14724591	3	14724591	2.705e-11	10.57
Vu03_14724648	3	14724648	5.417e-12	11.27
Vu03_14724669	3	14724669	2.665e-12	11.57
Vu03_14724691	3	14724691	2.209e-12	11.66
Vu03_14724692	3	14724692	2.209e-12	11.66
Vu03_14724709	3	14724709	4.502e-12	11.35
Vu03_14724811	3	14724811	3.88e-11	10.41
Vu03_14724859	3	14724859	1.654e-11	10.78
Vu03_14724886	3	14724886	1.229e-11	10.91
Vu03_14724888	3	14724888	1.229e-11	10.91
Vu03_14724927	3	14724927	1.052e-11	10.98
Vu03_14724937	3	14724937	1.482e-11	10.83
Vu03_14724946	3	14724946	1.265e-11	10.9
Vu03_14725000	3	14725000	5.404e-11	10.27
Vu03_14725043	3	14725043	1.659e-11	10.78
Vu03_14725079	3	14725079	2.583e-12	11.59
Vu03_14725088	3	14725088	9.809e-12	11.01
Vu03_14725096	3	14725096	1.027e-10	9.99
Vu03_14725107	3	14725107	1.23e-10	9.91
Vu03_14725126	3	14725126	3.076e-10	9.51
Vu03_14725134	3	14725134	3.203e-10	9.49
Vu03_14725198	3	14725198	1.579e-09	8.8
Vu03_14725212	3	14725212	1.008e-11	11
Vu03_14725234	3	14725234	1.48e-09	8.83
Vu03_14725244	3	14725244	3.835e-09	8.42
Vu03_14725325	3	14725325	2.457e-10	9.61
Vu03_14725396	3	14725396	2.344e-13	12.63
Vu03_14725410	3	14725410	5.276e-13	12.28
Vu03_14725434	3	14725434	4.01e-12	11.4
Vu03_14725437	3	14725437	4.01e-12	11.4
Vu03_14725438	3	14725438	4.01e-12	11.4
Vu03_14725450	3	14725450	2.808e-12	11.55
Vu03_14725457	3	14725457	2.107e-10	9.68
Vu03_14725461	3	14725461	1.979e-11	10.7
Vu03_14725540	3	14725540	5.658e-12	11.25
Vu03_14725567	3	14725567	1.338e-11	10.87
Vu03_14725574	3	14725574	2.826e-10	9.55
Vu03_14725577	3	14725577	1.338e-11	10.87
Vu03_14725579	3	14725579	1.338e-11	10.87
Vu03_14725591	3	14725591	7.314e-12	11.14
Vu03_14725626	3	14725626	4.486e-12	11.35
Vu03_14725629	3	14725629	4.486e-12	11.35
Vu03_14725646	3	14725646	4.486e-12	11.35
Vu03_14725740	3	14725740	5.957e-12	11.22
Vu03_14725752	3	14725752	3.104e-13	12.51
Vu03_14725763	3	14725763	1.015e-11	10.99
Vu03_14725778	3	14725778	4.943e-12	11.31
Vu03_14725817	3	14725817	5.767e-12	11.24
Vu03_14725832	3	14725832	5.767e-12	11.24
Vu03_14725869	3	14725869	5.282e-12	11.28
Vu03_14725919	3	14725919	1.22e-11	10.91
Vu03_14725924	3	14725924	1.258e-11	10.9
Vu03_14725940	3	14725940	1.095e-11	10.96
Vu03_14725970	3	14725970	1.745e-12	11.76
Vu03_14725977	3	14725977	8.377e-12	11.08
Vu03_14725982	3	14725982	8.377e-12	11.08
Vu03_14726008	3	14726008	1.14e-12	11.94
Vu03_14726038	3	14726038	3.302e-12	11.48
Vu03_14726123	3	14726123	2.609e-12	11.58
Vu03_14726150	3	14726150	2.908e-13	12.54
Vu03_14726165	3	14726165	5.997e-12	11.22
Vu03_14726200	3	14726200	9.37e-13	12.03
Vu03_14726223	3	14726223	9.147e-14	13.04
Vu03_14726330	3	14726330	1.193e-11	10.92
Vu03_14726336	3	14726336	1.193e-11	10.92
Vu03_14726375	3	14726375	8.856e-12	11.05
Vu03_14726379	3	14726379	1.25e-11	10.9
Vu03_14726401	3	14726401	8.856e-12	11.05
Vu03_14726413	3	14726413	1.46e-11	10.84
Vu03_14726504	3	14726504	1.008e-11	11
Vu03_14726511	3	14726511	4.668e-12	11.33
Vu03_14726515	3	14726515	4.668e-12	11.33
Vu03_14726637	3	14726637	6.553e-12	11.18
Vu03_14726649	3	14726649	2.486e-12	11.6
Vu03_14726794	3	14726794	2.072e-11	10.68
Vu03_14726802	3	14726802	2.072e-11	10.68
Vu03_14726823	3	14726823	3.065e-11	10.51
Vu03_14726831	3	14726831	2.221e-11	10.65
Vu03_14726902	3	14726902	2.254e-11	10.65
Vu03_14726965	3	14726965	1.412e-11	10.85
Vu03_14726990	3	14726990	1.412e-11	10.85
Vu03_14727110	3	14727110	1.59e-11	10.8
Vu03_14727219	3	14727219	2.047e-11	10.69
Vu03_14727233	3	14727233	6.496e-11	10.19
Vu03_14727251	3	14727251	1.338e-11	10.87
Vu03_14727308	3	14727308	1.213e-11	10.92
Vu03_14727333	3	14727333	4.901e-13	12.31
Vu03_14727368	3	14727368	2.859e-11	10.54
Vu03_14727371	3	14727371	2.859e-11	10.54
Vu03_14727373	3	14727373	2.859e-11	10.54
Vu03_14727397	3	14727397	1.31e-11	10.88
Vu03_14727464	3	14727464	3.66e-11	10.44
Vu03_14727488	3	14727488	2.012e-11	10.7
Vu03_14727492	3	14727492	2.012e-11	10.7
Vu03_14727501	3	14727501	8.568e-13	12.07
Vu03_14727504	3	14727504	2.012e-11	10.7
Vu03_14727510	3	14727510	2.012e-11	10.7
Vu03_14727569	3	14727569	1.229e-11	10.91
Vu03_14727576	3	14727576	1.229e-11	10.91
Vu03_14727605	3	14727605	1.73e-11	10.76
Vu03_14727627	3	14727627	1.174e-11	10.93
Vu03_14727636	3	14727636	1.174e-11	10.93
Vu03_14727690	3	14727690	1.373e-11	10.86
Vu03_14727715	3	14727715	1.334e-11	10.87
Vu03_14727741	3	14727741	5.441e-12	11.26
Vu03_14727760	3	14727760	1.985e-12	11.7
Vu03_14727776	3	14727776	4.236e-12	11.37
Vu03_14727832	3	14727832	1.721e-12	11.76
Vu03_14727874	3	14727874	1.229e-11	10.91
Vu03_14727900	3	14727900	1.541e-11	10.81
Vu03_14727976	3	14727976	7.927e-12	11.1
Vu03_14728066	3	14728066	2.827e-12	11.55
Vu03_14728081	3	14728081	8.048e-13	12.09
Vu03_14728082	3	14728082	8.048e-13	12.09
Vu03_14728094	3	14728094	2.827e-12	11.55
Vu03_14728100	3	14728100	2.827e-12	11.55
Vu03_14728162	3	14728162	4.618e-12	11.34
Vu03_14728175	3	14728175	1.113e-11	10.95
Vu03_14728186	3	14728186	1.113e-11	10.95
Vu03_14728268	3	14728268	9.6e-12	11.02
Vu03_14728288	3	14728288	5.394e-12	11.27
Vu03_14728431	3	14728431	1.619e-11	10.79
Vu03_14728449	3	14728449	3.217e-11	10.49
Vu03_14728450	3	14728450	1.619e-11	10.79
Vu03_14728504	3	14728504	8.75e-12	11.06
Vu03_14728523	3	14728523	6.172e-12	11.21
Vu03_14728533	3	14728533	6.172e-12	11.21
Vu03_14728549	3	14728549	6.172e-12	11.21
Vu03_14728584	3	14728584	6.172e-12	11.21
Vu03_14728621	3	14728621	9.652e-12	11.02
Vu03_14728669	3	14728669	2.078e-11	10.68
Vu03_14728680	3	14728680	2.078e-11	10.68
Vu03_14728697	3	14728697	1.48e-11	10.83
Vu03_14728723	3	14728723	6.296e-12	11.2
Vu03_14728730	3	14728730	6.296e-12	11.2
Vu03_14728753	3	14728753	5.954e-12	11.23
Vu03_14728887	3	14728887	3.23e-12	11.49
Vu03_14728905	3	14728905	4.58e-12	11.34
Vu03_14728969	3	14728969	6.523e-12	11.19
Vu03_14728989	3	14728989	6.523e-12	11.19
Vu03_14729003	3	14729003	1.436e-11	10.84
Vu03_14729064	3	14729064	3.068e-11	10.51
Vu03_14729070	3	14729070	3.068e-11	10.51
Vu03_14729076	3	14729076	3.068e-11	10.51
Vu03_14729179	3	14729179	5.473e-11	10.26
Vu03_14729181	3	14729181	5.473e-11	10.26
Vu03_14729185	3	14729185	5.473e-11	10.26
Vu03_14729199	3	14729199	2.455e-11	10.61
Vu03_14729244	3	14729244	2.047e-11	10.69
Vu03_14729277	3	14729277	1.567e-11	10.8
Vu03_14729328	3	14729328	1.207e-12	11.92
Vu03_14729342	3	14729342	1.207e-12	11.92
Vu03_14729352	3	14729352	1.457e-11	10.84
Vu03_14729354	3	14729354	1.457e-11	10.84
Vu03_14729441	3	14729441	2.462e-11	10.61
Vu03_14729477	3	14729477	2.596e-11	10.59
Vu03_14729503	3	14729503	7.135e-12	11.15
Vu03_14729532	3	14729532	1.564e-11	10.81
Vu03_14729541	3	14729541	1.179e-11	10.93
Vu03_14729570	3	14729570	3.762e-12	11.42
Vu03_14729607	3	14729607	2.998e-12	11.52
Vu03_14729655	3	14729655	7.867e-12	11.1
Vu03_14729796	3	14729796	3.473e-11	10.46
Vu03_14729804	3	14729804	3.473e-11	10.46
Vu03_14729815	3	14729815	1.261e-11	10.9
Vu03_14729843	3	14729843	7.866e-12	11.1
Vu03_14729868	3	14729868	7.866e-12	11.1
Vu03_14729912	3	14729912	8.461e-12	11.07
Vu03_14729928	3	14729928	1.338e-11	10.87
Vu03_14729947	3	14729947	8.55e-11	10.07
Vu03_14729967	3	14729967	1.614e-11	10.79
Vu03_14730011	3	14730011	1.193e-11	10.92
Vu03_14730018	3	14730018	1.193e-11	10.92
Vu03_14730052	3	14730052	5.655e-12	11.25
Vu03_14730083	3	14730083	5.39e-12	11.27
Vu03_14730107	3	14730107	1.192e-11	10.92
Vu03_14730140	3	14730140	4.492e-12	11.35
Vu03_14730165	3	14730165	5.635e-12	11.25
Vu03_14730170	3	14730170	5.635e-12	11.25
Vu03_14730184	3	14730184	4.39e-11	10.36
Vu03_14730196	3	14730196	2.254e-11	10.65
Vu03_14730246	3	14730246	9.384e-12	11.03
Vu03_14730258	3	14730258	9.384e-12	11.03
Vu03_14730296	3	14730296	1.335e-11	10.87
Vu03_14730297	3	14730297	1.335e-11	10.87
Vu03_14730333	3	14730333	1.264e-11	10.9
Vu03_14730358	3	14730358	1.898e-12	11.72
Vu03_14730384	3	14730384	4.043e-12	11.39
Vu03_14730391	3	14730391	8.724e-12	11.06
Vu03_14730422	3	14730422	8.408e-11	10.08
Vu03_14730459	3	14730459	7.734e-12	11.11
Vu03_14730463	3	14730463	7.734e-12	11.11
Vu03_14730491	3	14730491	1.095e-11	10.96
Vu03_14730551	3	14730551	3.025e-11	10.52
Vu03_14730559	3	14730559	3.476e-11	10.46
Vu03_14730567	3	14730567	1.549e-12	11.81
Vu03_14730573	3	14730573	3.025e-11	10.52
Vu03_14730584	3	14730584	2.118e-11	10.67
Vu03_14730613	3	14730613	1.077e-11	10.97
Vu03_14730625	3	14730625	6.552e-13	12.18
Vu03_14730679	3	14730679	6.847e-12	11.16
Vu03_14730697	3	14730697	1.162e-11	10.93
Vu03_14730707	3	14730707	1.162e-11	10.93
Vu03_14730708	3	14730708	1.162e-11	10.93
Vu03_14730715	3	14730715	9.275e-12	11.03
Vu03_14730718	3	14730718	9.275e-12	11.03
Vu03_14730746	3	14730746	1.443e-12	11.84
Vu03_14730814	3	14730814	1.729e-11	10.76
Vu03_14730834	3	14730834	1.051e-11	10.98
Vu03_14730854	3	14730854	8.924e-12	11.05
Vu03_14730869	3	14730869	5.652e-13	12.25
Vu03_14730902	3	14730902	5.589e-12	11.25
Vu03_14730906	3	14730906	5.589e-12	11.25
Vu03_14730934	3	14730934	3.921e-12	11.41
Vu03_14730942	3	14730942	5.634e-13	12.25
Vu03_14730958	3	14730958	3.992e-13	12.4
Vu03_14731005	3	14731005	1.583e-11	10.8
Vu03_14731008	3	14731008	1.374e-11	10.86
Vu03_14731013	3	14731013	1.374e-11	10.86
Vu03_14731022	3	14731022	1.933e-11	10.71
Vu03_14731026	3	14731026	1.933e-11	10.71
Vu03_14731073	3	14731073	1.933e-11	10.71
Vu03_14731079	3	14731079	1.933e-11	10.71
Vu03_14731085	3	14731085	1.933e-11	10.71
Vu03_14731091	3	14731091	1.933e-11	10.71
Vu03_14731152	3	14731152	9.263e-12	11.03
Vu03_14731162	3	14731162	9.263e-12	11.03
Vu03_14731176	3	14731176	5.543e-11	10.26
Vu03_14731289	3	14731289	1.541e-11	10.81
Vu03_14731405	3	14731405	2.94e-11	10.53
Vu03_14731411	3	14731411	2.94e-11	10.53
Vu03_14731430	3	14731430	9.112e-13	12.04
Vu03_14731440	3	14731440	2.436e-11	10.61
Vu03_14731441	3	14731441	9.526e-13	12.02
Vu03_14731444	3	14731444	1.682e-11	10.77
Vu03_14731469	3	14731469	3.672e-11	10.44
Vu03_14731483	3	14731483	3.622e-11	10.44
Vu03_14731561	3	14731561	5.811e-12	11.24
Vu03_14731562	3	14731562	5.811e-12	11.24
Vu03_14731581	3	14731581	1.008e-11	11
Vu03_14731589	3	14731589	1.008e-11	11
Vu03_14731592	3	14731592	1.008e-11	11
Vu03_14731600	3	14731600	1.008e-11	11
Vu03_14731646	3	14731646	2.356e-11	10.63
Vu03_14731651	3	14731651	1.17e-12	11.93
Vu03_14731671	3	14731671	7.974e-12	11.1
Vu03_14731698	3	14731698	5.564e-12	11.25
Vu03_14731706	3	14731706	8.004e-12	11.1
Vu03_14731708	3	14731708	6.263e-12	11.2
Vu03_14731762	3	14731762	1.718e-12	11.76
Vu03_14731791	3	14731791	9.629e-12	11.02
Vu03_14731809	3	14731809	1.726e-11	10.76
Vu03_14731850	3	14731850	7.758e-12	11.11
Vu03_14731859	3	14731859	1.934e-11	10.71
Vu03_14731863	3	14731863	1.934e-11	10.71
Vu03_14731900	3	14731900	7.458e-11	10.13
Vu03_14731977	3	14731977	9.753e-12	11.01
Vu03_14731987	3	14731987	4.497e-11	10.35
Vu03_14732015	3	14732015	1.286e-11	10.89
Vu03_14732040	3	14732040	1.377e-11	10.86
Vu03_14732045	3	14732045	1.605e-11	10.79
Vu03_14732048	3	14732048	1.605e-11	10.79
Vu03_14732059	3	14732059	1.605e-11	10.79
Vu03_14732092	3	14732092	6.117e-12	11.21
Vu03_14732095	3	14732095	6.117e-12	11.21
Vu03_14732109	3	14732109	8.559e-12	11.07
Vu03_14732124	3	14732124	8.559e-12	11.07
Vu03_14732203	3	14732203	9.333e-12	11.03
Vu03_14732326	3	14732326	1.279e-11	10.89
Vu03_14732354	3	14732354	6.594e-12	11.18
Vu03_14732374	3	14732374	6.594e-12	11.18
Vu03_14732380	3	14732380	6.594e-12	11.18
Vu03_14732463	3	14732463	4.19e-11	10.38
Vu03_14732473	3	14732473	4.19e-11	10.38
Vu03_14732528	3	14732528	1.778e-11	10.75
Vu03_14732578	3	14732578	1.232e-11	10.91
Vu03_14732600	3	14732600	8.724e-12	11.06
Vu03_14732606	3	14732606	7.115e-12	11.15
Vu03_14732613	3	14732613	6.421e-12	11.19
Vu03_14732636	3	14732636	6.421e-12	11.19
Vu03_14732641	3	14732641	6.421e-12	11.19
Vu03_14732642	3	14732642	6.421e-12	11.19
Vu03_14732643	3	14732643	6.421e-12	11.19
Vu03_14732654	3	14732654	9.107e-12	11.04
Vu03_14732657	3	14732657	9.107e-12	11.04
Vu03_14732781	3	14732781	1.25e-11	10.9
Vu03_14732824	3	14732824	9.06e-12	11.04
Vu03_14732825	3	14732825	9.06e-12	11.04
Vu03_14732826	3	14732826	9.06e-12	11.04
Vu03_14732859	3	14732859	9.06e-12	11.04
Vu03_14732870	3	14732870	9.06e-12	11.04
Vu03_14732904	3	14732904	9.458e-12	11.02
Vu03_14732908	3	14732908	8.957e-12	11.05
Vu03_14733024	3	14733024	8.793e-12	11.06
Vu03_14733087	3	14733087	2.653e-10	9.58
Vu03_14733119	3	14733119	2.594e-11	10.59
Vu03_14733145	3	14733145	1.957e-11	10.71
Vu03_14733147	3	14733147	1.957e-11	10.71
Vu03_14733172	3	14733172	9.074e-13	12.04
Vu03_14733189	3	14733189	8.97e-12	11.05
Vu03_14733193	3	14733193	4.016e-10	9.4
Vu03_14733226	3	14733226	4.469e-13	12.35
Vu03_14733247	3	14733247	1.683e-11	10.77
Vu03_14733302	3	14733302	1.937e-11	10.71
Vu03_14733347	3	14733347	1.633e-10	9.79
Vu03_14733360	3	14733360	2.556e-11	10.59
Vu03_14733379	3	14733379	2.556e-11	10.59
Vu03_14733384	3	14733384	2.556e-11	10.59
Vu03_14733425	3	14733425	2.068e-11	10.68
Vu03_14733484	3	14733484	1.021e-11	10.99
Vu03_14733524	3	14733524	1.678e-11	10.78
Vu03_14733567	3	14733567	1.415e-11	10.85
Vu03_14733574	3	14733574	1.493e-11	10.83
Vu03_14733608	3	14733608	1.376e-11	10.86
Vu03_14733613	3	14733613	1.376e-11	10.86
Vu03_14733703	3	14733703	1.052e-12	11.98
Vu03_14733721	3	14733721	1.32e-11	10.88
Vu03_14733739	3	14733739	5.26e-12	11.28
Vu03_14733907	3	14733907	5.185e-12	11.29
Vu03_14733913	3	14733913	1.146e-11	10.94
Vu03_14734024	3	14734024	8.028e-12	11.1
Vu03_14734026	3	14734026	8.028e-12	11.1
Vu03_14734099	3	14734099	4.389e-11	10.36
Vu03_14734106	3	14734106	4.389e-11	10.36
Vu03_14734147	3	14734147	8.311e-09	8.08
Vu03_14734149	3	14734149	5.619e-10	9.25
Vu03_14734165	3	14734165	3.842e-09	8.42
Vu03_14734171	3	14734171	3.842e-09	8.42
Vu03_14734189	3	14734189	3.842e-09	8.42
Vu03_14734209	3	14734209	9.744e-11	10.01
Vu03_14734241	3	14734241	8.52e-09	8.07
Vu03_14734267	3	14734267	3.842e-09	8.42
Vu03_14734348	3	14734348	3.835e-12	11.42
Vu03_14734377	3	14734377	3.66e-12	11.44
Vu03_14734444	3	14734444	6.446e-12	11.19
Vu03_14734486	3	14734486	6.446e-12	11.19
Vu03_14734504	3	14734504	6.889e-12	11.16
Vu03_14734564	3	14734564	6.446e-12	11.19
Vu03_14734582	3	14734582	6.245e-12	11.2
Vu03_14734588	3	14734588	6.245e-12	11.2
Vu03_14734590	3	14734590	6.245e-12	11.2
Vu03_14734632	3	14734632	1.559e-11	10.81
Vu03_14734642	3	14734642	1.67e-12	11.78
Vu03_14734669	3	14734669	4.668e-12	11.33
Vu03_14734679	3	14734679	1.175e-09	8.93
Vu03_14734685	3	14734685	2.631e-13	12.58
Vu03_14734693	3	14734693	6.059e-12	11.22
Vu03_14734699	3	14734699	6.059e-12	11.22
Vu03_14734742	3	14734742	4.194e-12	11.38
Vu03_14734744	3	14734744	4.194e-12	11.38
Vu03_14734755	3	14734755	1.872e-12	11.73
Vu03_14734759	3	14734759	1.872e-12	11.73
Vu03_14734803	3	14734803	1.334e-11	10.87
Vu03_14734811	3	14734811	1.146e-11	10.94
Vu03_14734819	3	14734819	1.176e-12	11.93
Vu03_14734827	3	14734827	1.176e-12	11.93
Vu03_14734828	3	14734828	1.942e-12	11.71
Vu03_14734853	3	14734853	2.779e-11	10.56
Vu03_14734866	3	14734866	2.779e-11	10.56
Vu03_14734884	3	14734884	2.386e-11	10.62
Vu03_14734935	3	14734935	9.839e-13	12.01
Vu03_14734939	3	14734939	9.333e-12	11.03
Vu03_14734954	3	14734954	9.333e-12	11.03
Vu03_14735002	3	14735002	6.01e-12	11.22
Vu03_14735010	3	14735010	6.01e-12	11.22
Vu03_14735025	3	14735025	2.967e-12	11.53
Vu03_14735033	3	14735033	5.235e-13	12.28
Vu03_14735039	3	14735039	4.275e-12	11.37
Vu03_14735052	3	14735052	6.381e-13	12.2
Vu03_14735070	3	14735070	2.771e-11	10.56
Vu03_14735104	3	14735104	2.544e-12	11.59
Vu03_14735109	3	14735109	2.967e-12	11.53
Vu03_14735125	3	14735125	2.926e-12	11.53
Vu03_14735150	3	14735150	2.926e-12	11.53
Vu03_14735173	3	14735173	2.926e-12	11.53
Vu03_14735200	3	14735200	1.194e-11	10.92
Vu03_14735262	3	14735262	7.867e-12	11.1
Vu03_14735327	3	14735327	1.264e-11	10.9
Vu03_14735339	3	14735339	1.264e-11	10.9
Vu03_14735344	3	14735344	2.488e-11	10.6
Vu03_14735441	3	14735441	1.611e-11	10.79
Vu03_14735442	3	14735442	1.611e-11	10.79
Vu03_14735451	3	14735451	1.611e-11	10.79
Vu03_14735556	3	14735556	1.096e-10	9.96
Vu03_14735606	3	14735606	2.129e-11	10.67
Vu03_14735630	3	14735630	1.723e-11	10.76
Vu03_14735635	3	14735635	1.723e-11	10.76
Vu03_14735659	3	14735659	1.723e-11	10.76
Vu03_14735676	3	14735676	1.633e-11	10.79
Vu03_14735812	3	14735812	1.32e-11	10.88
Vu03_14736001	3	14736001	4.379e-11	10.36
Vu03_14736037	3	14736037	1.421e-12	11.85
Vu03_14736062	3	14736062	1.361e-11	10.87
Vu03_14736085	3	14736085	1.174e-12	11.93
Vu03_14736090	3	14736090	8.235e-12	11.08
Vu03_14736093	3	14736093	8.235e-12	11.08
Vu03_14736097	3	14736097	7.296e-12	11.14
Vu03_14736117	3	14736117	7.283e-12	11.14
Vu03_14736174	3	14736174	1.207e-10	9.92
Vu03_14736192	3	14736192	4.871e-10	9.31
Vu03_14736201	3	14736201	1.284e-09	8.89
Vu03_14736206	3	14736206	4.388e-10	9.36
Vu03_14736210	3	14736210	1.989e-09	8.7
Vu03_14736211	3	14736211	1.989e-09	8.7
Vu03_14736216	3	14736216	1.628e-09	8.79
Vu03_14736217	3	14736217	1.673e-09	8.78
Vu03_14736223	3	14736223	1.568e-09	8.8
Vu03_14736235	3	14736235	4.777e-10	9.32
Vu03_14736256	3	14736256	5.5e-10	9.26
Vu03_14736262	3	14736262	2.322e-10	9.63
Vu03_14736276	3	14736276	5.534e-10	9.26
Vu03_14736294	3	14736294	2.08e-09	8.68
Vu03_14736295	3	14736295	2.08e-09	8.68
Vu03_14736330	3	14736330	1.197e-11	10.92
Vu03_14736331	3	14736331	1.197e-11	10.92
Vu03_14736355	3	14736355	1.771e-11	10.75
Vu03_14736362	3	14736362	8.115e-12	11.09
Vu03_14736369	3	14736369	1.172e-12	11.93
Vu03_14736370	3	14736370	1.172e-12	11.93
Vu03_14736466	3	14736466	2.721e-11	10.57
Vu03_14736503	3	14736503	2.673e-11	10.57
Vu03_14736504	3	14736504	1.116e-11	10.95
Vu03_14736506	3	14736506	2.673e-11	10.57
Vu03_14736509	3	14736509	2.673e-11	10.57
Vu03_14736511	3	14736511	1.116e-11	10.95
Vu03_14736512	3	14736512	2.149e-10	9.67
Vu03_14736524	3	14736524	2.625e-09	8.58
Vu03_14736535	3	14736535	1.851e-09	8.73
Vu03_14736536	3	14736536	1.354e-09	8.87
Vu03_14736559	3	14736559	4.834e-09	8.32
Vu03_14736565	3	14736565	2.197e-09	8.66
Vu03_14736567	3	14736567	2.197e-09	8.66
Vu03_14736573	3	14736573	3.378e-09	8.47
Vu03_14736598	3	14736598	1.509e-09	8.82
Vu03_14736645	3	14736645	1.916e-11	10.72
Vu03_14736654	3	14736654	9.643e-12	11.02
Vu03_14736686	3	14736686	2.018e-11	10.7
Vu03_14736745	3	14736745	7.309e-13	12.14
Vu03_14736833	3	14736833	2.15e-12	11.67
Vu03_14736867	3	14736867	6.276e-11	10.2
Vu03_14736907	3	14736907	9.544e-11	10.02
Vu03_14736911	3	14736911	9.544e-11	10.02
Vu03_14736927	3	14736927	6.529e-11	10.19
Vu03_14736947	3	14736947	6.529e-11	10.19
Vu03_14736957	3	14736957	4.695e-11	10.33
Vu03_14737012	3	14737012	5.859e-12	11.23
Vu03_14737040	3	14737040	6.485e-12	11.19
Vu03_14737052	3	14737052	7.161e-12	11.15
Vu03_14737067	3	14737067	8.68e-12	11.06
Vu03_14737086	3	14737086	1.102e-11	10.96
Vu03_14737098	3	14737098	1.736e-11	10.76
Vu03_14737108	3	14737108	2.818e-12	11.55
Vu03_14737207	3	14737207	9.731e-12	11.01
Vu03_14737215	3	14737215	2.581e-09	8.59
Vu03_14737217	3	14737217	2.581e-09	8.59
Vu03_14737218	3	14737218	2.581e-09	8.59
Vu03_14737221	3	14737221	4.284e-09	8.37
Vu03_14737229	3	14737229	3.075e-09	8.51
Vu03_14737300	3	14737300	1.781e-10	9.75
Vu03_14737356	3	14737356	1.2e-10	9.92
Vu03_14737380	3	14737380	3.571e-11	10.45
Vu03_14737386	3	14737386	3.498e-11	10.46
Vu03_14737390	3	14737390	2.942e-11	10.53
Vu03_14737414	3	14737414	2.942e-11	10.53
Vu03_14737424	3	14737424	2.942e-11	10.53
Vu03_14737427	3	14737427	2.942e-11	10.53
Vu03_14737512	3	14737512	5.39e-11	10.27
Vu03_14737559	3	14737559	6.501e-11	10.19
Vu03_14737583	3	14737583	6.772e-11	10.17
Vu03_14737599	3	14737599	1.217e-10	9.91
Vu03_14737611	3	14737611	6.395e-11	10.19
Vu03_14737641	3	14737641	9.124e-11	10.04
Vu03_14737647	3	14737647	9.124e-11	10.04
Vu03_14737660	3	14737660	9.124e-11	10.04
Vu03_14737669	3	14737669	9.124e-11	10.04
Vu03_14737704	3	14737704	1.524e-12	11.82
Vu03_14737789	3	14737789	1.827e-12	11.74
Vu03_14737798	3	14737798	9.737e-13	12.01
Vu03_14737801	3	14737801	9.737e-13	12.01
Vu03_14737814	3	14737814	2.327e-14	13.63
Vu03_14737840	3	14737840	1.045e-13	12.98
Vu03_14737848	3	14737848	2.244e-13	12.65
Vu03_14737874	3	14737874	1.056e-12	11.98
Vu03_14737906	3	14737906	1.429e-10	9.84
Vu03_14737909	3	14737909	3.525e-11	10.45
Vu03_14737929	3	14737929	1.025e-10	9.99
Vu03_14738667	3	14738667	1.899e-09	8.72
Vu03_14738698	3	14738698	8.176e-09	8.09
Vu03_14739229	3	14739229	4.187e-11	10.38
Vu03_14739289	3	14739289	3.159e-12	11.5
Vu03_14739326	3	14739326	1.03e-10	9.99
Vu03_14739373	3	14739373	5.373e-12	11.27
Vu03_14739375	3	14739375	6.343e-11	10.2
Vu03_14739389	3	14739389	6.343e-11	10.2
Vu03_14739462	3	14739462	1.006e-10	10
Vu03_14739479	3	14739479	2.634e-10	9.58
Vu03_14739549	3	14739549	4.68e-09	8.33
Vu03_14739551	3	14739551	4.68e-09	8.33
Vu03_14739552	3	14739552	4.68e-09	8.33
Vu03_14740230	3	14740230	1.109e-11	10.96
Vu03_14740238	3	14740238	1.109e-11	10.96
Vu03_14740249	3	14740249	1.109e-11	10.96
Vu03_14740264	3	14740264	1.005e-11	11
Vu03_14740288	3	14740288	6.575e-12	11.18
Vu03_14740340	3	14740340	1.277e-11	10.89
Vu03_14740356	3	14740356	7.801e-13	12.11
Vu03_14740394	3	14740394	7.867e-12	11.1
Vu03_14740776	3	14740776	1.421e-12	11.85
Vu03_14740809	3	14740809	2.091e-12	11.68
Vu03_14740815	3	14740815	9.393e-13	12.03
Vu03_14740825	3	14740825	6.954e-12	11.16
Vu03_14740878	3	14740878	2.98e-12	11.53
Vu03_14740883	3	14740883	2.491e-12	11.6
Vu03_14741014	3	14741014	1.513e-11	10.82
Vu03_14741024	3	14741024	1.513e-11	10.82
Vu03_14741344	3	14741344	1.239e-11	10.91
Vu03_14741350	3	14741350	1.239e-11	10.91
Vu03_14741392	3	14741392	3.705e-09	8.43
Vu03_14741418	3	14741418	7.499e-12	11.12
Vu03_14741429	3	14741429	1.57e-12	11.8
Vu03_14741455	3	14741455	1.125e-09	8.95
Vu03_14741466	3	14741466	5.816e-11	10.24
Vu03_14741621	3	14741621	1.045e-09	8.98
Vu03_14741642	3	14741642	7.27e-10	9.14
Vu03_14741655	3	14741655	1.249e-09	8.9
Vu03_14742246	3	14742246	2.689e-11	10.57
Vu03_14742256	3	14742256	1.476e-12	11.83
Vu03_14742579	3	14742579	3.315e-12	11.48
Vu03_14742582	3	14742582	3.315e-12	11.48
Vu03_14742835	3	14742835	8.056e-11	10.09
Vu03_14742867	3	14742867	1.796e-11	10.75
Vu03_14742876	3	14742876	5.169e-11	10.29
Vu03_14742877	3	14742877	5.169e-11	10.29
Vu03_14742897	3	14742897	2.594e-11	10.59
Vu03_14742903	3	14742903	2.594e-11	10.59
Vu03_14742922	3	14742922	2.594e-11	10.59
Vu03_14743049	3	14743049	3.23e-11	10.49
Vu03_14743199	3	14743199	6.539e-11	10.18
Vu03_14744006	3	14744006	3.466e-09	8.46
Vu03_14744083	3	14744083	7.689e-11	10.11
Vu03_14744121	3	14744121	4.173e-11	10.38
Vu03_14744265	3	14744265	1.906e-10	9.72
Vu03_14744499	3	14744499	4.339e-11	10.36
Vu03_14744504	3	14744504	4.47e-11	10.35
Vu03_14744505	3	14744505	4.47e-11	10.35
Vu03_14744513	3	14744513	4.47e-11	10.35
Vu03_14744553	3	14744553	6.025e-11	10.22
Vu03_14744588	3	14744588	2.767e-11	10.56
Vu03_14744591	3	14744591	2.767e-11	10.56
Vu03_14744607	3	14744607	2.767e-11	10.56
Vu03_14744619	3	14744619	6.025e-11	10.22
Vu03_14744636	3	14744636	9.399e-11	10.03
Vu03_14744659	3	14744659	8.75e-11	10.06
Vu03_14744696	3	14744696	8.75e-11	10.06
Vu03_14744705	3	14744705	8.75e-11	10.06
Vu03_14744728	3	14744728	8.75e-11	10.06
Vu03_14744892	3	14744892	5.313e-11	10.27
Vu03_14744918	3	14744918	4.883e-11	10.31
Vu03_14745294	3	14745294	5.108e-11	10.29
Vu03_14745305	3	14745305	1.032e-10	9.99
Vu03_14745537	3	14745537	3.762e-11	10.42
Vu03_14746170	3	14746170	2.703e-10	9.57
Vu03_14746594	3	14746594	2.581e-09	8.59
Vu03_14746673	3	14746673	7.003e-10	9.15
Vu03_14746725	3	14746725	7.263e-10	9.14
Vu03_14747910	3	14747910	1.924e-09	8.72
Vu03_14748215	3	14748215	1.261e-10	9.9
Vu03_14748513	3	14748513	2.334e-11	10.63
Vu03_14748514	3	14748514	2.334e-11	10.63
Vu03_14748518	3	14748518	1.138e-09	8.94
Vu03_14748560	3	14748560	5.987e-11	10.22
Vu03_14748572	3	14748572	7.151e-11	10.15
Vu03_14748858	3	14748858	4.252e-10	9.37
Vu03_14749858	3	14749858	6.631e-09	8.18
Vu03_14750143	3	14750143	6.794e-09	8.17
Vu03_14751139	3	14751139	8.295e-11	10.08
Vu03_14751192	3	14751192	2.774e-10	9.56
Vu03_14751210	3	14751210	6.468e-11	10.19
Vu03_14751226	3	14751226	2.884e-11	10.54
Vu03_14751228	3	14751228	2.77e-11	10.56
Vu03_14751247	3	14751247	7.33e-11	10.13
Vu03_14751286	3	14751286	7.33e-11	10.13
Vu03_14751288	3	14751288	7.33e-11	10.13
Vu03_14751297	3	14751297	7.542e-11	10.12
Vu03_14751303	3	14751303	7.542e-11	10.12
Vu03_14751315	3	14751315	1.786e-09	8.75
Vu03_14751337	3	14751337	1.786e-09	8.75
Vu03_14751619	3	14751619	1.75e-09	8.76
Vu03_14751648	3	14751648	3.876e-09	8.41
Vu03_14751798	3	14751798	3.16e-09	8.5
Vu03_14751811	3	14751811	1.709e-09	8.77
Vu03_14752056	3	14752056	4.724e-11	10.33
Vu03_14752304	3	14752304	1.136e-09	8.94
Vu03_14752340	3	14752340	2.769e-12	11.56
Vu03_14752354	3	14752354	7.709e-12	11.11
Vu03_14752781	3	14752781	3.859e-11	10.41
Vu03_14752838	3	14752838	9.658e-11	10.02
Vu03_14752938	3	14752938	1.015e-10	9.99
Vu03_14753010	3	14753010	5.896e-11	10.23
Vu03_14753940	3	14753940	6.729e-11	10.17
Vu03_14753957	3	14753957	5.773e-11	10.24
Vu03_14754039	3	14754039	2.627e-11	10.58
Vu03_14754044	3	14754044	2.627e-11	10.58
Vu03_14754069	3	14754069	3.743e-11	10.43
Vu03_14754137	3	14754137	2.309e-10	9.64
Vu03_14754139	3	14754139	2.309e-10	9.64
Vu03_14754153	3	14754153	1.498e-10	9.82
Vu03_14754198	3	14754198	4.22e-10	9.37
Vu03_14754211	3	14754211	1.09e-10	9.96
Vu03_14754221	3	14754221	7.738e-11	10.11
Vu03_14754240	3	14754240	1.09e-10	9.96
Vu03_14754349	3	14754349	6.078e-09	8.22
Vu03_14754418	3	14754418	2.595e-09	8.59
Vu03_14754436	3	14754436	2.822e-09	8.55
Vu03_14754452	3	14754452	2.595e-09	8.59
Vu03_14754464	3	14754464	4.31e-09	8.37
Vu03_14754606	3	14754606	7.715e-11	10.11
Vu03_14754617	3	14754617	8.295e-11	10.08
Vu03_14754940	3	14754940	5.352e-11	10.27
Vu03_14755175	3	14755175	5.95e-11	10.23
Vu03_14755332	3	14755332	1.109e-10	9.96
Vu03_14755343	3	14755343	1.145e-10	9.94
Vu03_14755458	3	14755458	9.809e-10	9.01
Vu03_14755479	3	14755479	1.161e-10	9.94
Vu03_14755480	3	14755480	1.161e-10	9.94
Vu03_14755529	3	14755529	1.021e-10	9.99
Vu03_14755703	3	14755703	6.308e-10	9.2
Vu03_14755714	3	14755714	5.153e-11	10.29
Vu03_14755752	3	14755752	1.09e-10	9.96
Vu03_14755785	3	14755785	7.485e-11	10.13
Vu03_14755855	3	14755855	7.624e-10	9.12
Vu03_14755894	3	14755894	5.437e-09	8.26
Vu03_14755895	3	14755895	7.454e-10	9.13
Vu03_14755900	3	14755900	5.437e-09	8.26
Vu03_14755916	3	14755916	7.715e-11	10.11
Vu03_14755955	3	14755955	6.429e-09	8.19
Vu03_14756009	3	14756009	1.014e-10	9.99
Vu03_14756050	3	14756050	1.197e-10	9.92
Vu03_14756163	3	14756163	4.559e-09	8.34
Vu03_14756261	3	14756261	5.773e-11	10.24
Vu03_14756275	3	14756275	1.297e-09	8.89
Vu03_14756422	3	14756422	4.173e-11	10.38
Vu03_14756458	3	14756458	1.772e-09	8.75
Vu03_14756496	3	14756496	5.153e-11	10.29
Vu03_14756544	3	14756544	5.153e-11	10.29
Vu03_14756603	3	14756603	5.597e-10	9.25
Vu03_14756632	3	14756632	5.251e-10	9.28
Vu03_14756649	3	14756649	1.042e-09	8.98
Vu03_14756690	3	14756690	4.798e-09	8.32
Vu03_14756735	3	14756735	1.335e-09	8.87
Vu03_14756892	3	14756892	1.151e-09	8.94
Vu03_14758845	3	14758845	3.435e-09	8.46
Vu03_14758850	3	14758850	2.64e-09	8.58
Vu03_14760943	3	14760943	3.716e-10	9.43
Vu03_14760947	3	14760947	3.709e-09	8.43
Vu03_14760958	3	14760958	4.36e-10	9.36
Vu03_14760979	3	14760979	8.645e-11	10.06
Vu03_14760993	3	14760993	1.362e-09	8.87
Vu03_14761008	3	14761008	6.068e-11	10.22
Vu03_14761063	3	14761063	8.51e-11	10.07
Vu03_14761264	3	14761264	8.677e-09	8.06
Vu03_14761353	3	14761353	1.61e-09	8.79
Vu03_14761387	3	14761387	5.966e-09	8.22
Vu03_14761425	3	14761425	5.334e-10	9.27
Vu03_14761443	3	14761443	3.658e-09	8.44
Vu03_14761487	3	14761487	8.346e-09	8.08
Vu03_14761495	3	14761495	7.769e-09	8.11
Vu03_14761499	3	14761499	1.147e-09	8.94
Vu03_14761537	3	14761537	5.883e-10	9.23
Vu03_14761538	3	14761538	5.883e-10	9.23
Vu03_14761564	3	14761564	6.908e-10	9.16
Vu03_14761647	3	14761647	4.367e-10	9.36
Vu03_14761693	3	14761693	1.42e-10	9.85
Vu03_14761760	3	14761760	1.644e-09	8.78
Vu03_14761782	3	14761782	1.644e-09	8.78
Vu03_14761804	3	14761804	2.352e-10	9.63
Vu03_14761813	3	14761813	2.705e-10	9.57
Vu03_14761822	3	14761822	2.143e-10	9.67
Vu03_14761839	3	14761839	2.143e-10	9.67
Vu03_14761850	3	14761850	1.292e-09	8.89
Vu03_14761855	3	14761855	2.143e-10	9.67
Vu03_14761859	3	14761859	2.404e-10	9.62
Vu03_14761860	3	14761860	1.292e-09	8.89
Vu03_14761912	3	14761912	2.063e-09	8.69
Vu03_14762008	3	14762008	5.141e-10	9.29
Vu03_14762020	3	14762020	3.023e-10	9.52
Vu03_14762041	3	14762041	2.824e-09	8.55
Vu03_14762044	3	14762044	5.361e-10	9.27
Vu03_14762049	3	14762049	2.824e-09	8.55
Vu03_14762075	3	14762075	3.937e-10	9.4
Vu03_14762111	3	14762111	6.578e-10	9.18
Vu03_14762122	3	14762122	4.791e-10	9.32
Vu03_14762125	3	14762125	4.791e-10	9.32
Vu03_14762269	3	14762269	7.296e-09	8.14
Vu03_14762282	3	14762282	1.219e-09	8.91
Vu03_14762303	3	14762303	1.434e-09	8.84
Vu03_14762331	3	14762331	2.035e-09	8.69
Vu03_14762365	3	14762365	2.675e-09	8.57
Vu03_14762460	3	14762460	7.762e-09	8.11
Vu03_14762596	3	14762596	8.95e-09	8.05
Vu03_14762654	3	14762654	1.478e-10	9.83
Vu03_14762950	3	14762950	7.921e-09	8.1
Vu03_14762992	3	14762992	5.075e-09	8.29
Vu03_14763019	3	14763019	5.325e-09	8.27
Vu03_14763067	3	14763067	7.852e-10	9.11
Vu03_14763090	3	14763090	9.13e-11	10.04
Vu03_14763099	3	14763099	9.13e-11	10.04
Vu03_14763112	3	14763112	1.101e-09	8.96
Vu03_14763235	3	14763235	5.634e-10	9.25
Vu03_14763277	3	14763277	1.134e-09	8.95
Vu03_14763278	3	14763278	1.134e-09	8.95
Vu03_14763361	3	14763361	5.228e-09	8.28
Vu03_14763436	3	14763436	2.073e-09	8.68
Vu03_14763458	3	14763458	6.092e-09	8.22
Vu03_14763485	3	14763485	2.38e-09	8.62
Vu03_14763608	3	14763608	6.172e-10	9.21
Vu03_14763646	3	14763646	7.417e-10	9.13
Vu03_14763648	3	14763648	3.156e-09	8.5
Vu03_14763660	3	14763660	3.861e-10	9.41
Vu03_14763691	3	14763691	2.878e-10	9.54
Vu03_14763696	3	14763696	6.908e-10	9.16
Vu03_14763702	3	14763702	6.908e-10	9.16
Vu03_14763724	3	14763724	4.488e-10	9.35
Vu03_14763746	3	14763746	3.053e-10	9.52
Vu03_14763766	3	14763766	3.524e-09	8.45
Vu03_14763808	3	14763808	5.251e-12	11.28
Vu03_14763820	3	14763820	1.435e-10	9.84
Vu03_14763823	3	14763823	1.399e-10	9.85
Vu03_14763917	3	14763917	7.064e-10	9.15
Vu03_14763920	3	14763920	6.492e-10	9.19
Vu03_14763961	3	14763961	3.935e-09	8.41
Vu03_14763984	3	14763984	3.981e-10	9.4
Vu03_14764014	3	14764014	3.566e-10	9.45
Vu03_14764038	3	14764038	1.146e-09	8.94
Vu03_14764042	3	14764042	1.146e-09	8.94
Vu03_14764449	3	14764449	5.258e-10	9.28
Vu03_14764463	3	14764463	1.86e-10	9.73
Vu03_14764503	3	14764503	1.011e-09	9
Vu03_14764509	3	14764509	3.416e-10	9.47
Vu03_14764560	3	14764560	4.855e-10	9.31
Vu03_14764647	3	14764647	1.02e-09	8.99
Vu03_14764677	3	14764677	1.71e-09	8.77
Vu03_14764692	3	14764692	5.847e-10	9.23
Vu03_14764703	3	14764703	2.605e-10	9.58
Vu03_14764733	3	14764733	1.663e-09	8.78
Vu03_14764749	3	14764749	2.592e-09	8.59
Vu03_14766068	3	14766068	1.501e-10	9.82
Vu03_14766083	3	14766083	2.993e-09	8.52
Vu03_14766267	3	14766267	5.584e-10	9.25
Vu03_14766535	3	14766535	7.868e-10	9.1
Vu03_14766556	3	14766556	1.167e-09	8.93
Vu03_14766561	3	14766561	6.868e-10	9.16
Vu03_14766583	3	14766583	9.134e-10	9.04
Vu03_14766789	3	14766789	1.317e-09	8.88
Vu03_14766869	3	14766869	1.765e-09	8.75
Vu03_14766918	3	14766918	7.274e-09	8.14
Vu03_14766972	3	14766972	4.928e-09	8.31
Vu03_14767131	3	14767131	1.235e-10	9.91
Vu03_14767212	3	14767212	2.81e-09	8.55
Vu03_14767395	3	14767395	1.321e-09	8.88
Vu03_14767407	3	14767407	6.553e-10	9.18
Vu03_14767512	3	14767512	2.661e-09	8.57
Vu03_14767531	3	14767531	4.265e-09	8.37
Vu03_14769128	3	14769128	3.126e-10	9.51
Vu03_14770191	3	14770191	1.154e-09	8.94
Vu03_14770705	3	14770705	6.503e-10	9.19
Vu03_14773059	3	14773059	5.562e-10	9.25
Vu03_14774790	3	14774790	1.007e-09	9
Vu03_14774817	3	14774817	2.741e-09	8.56
Vu03_14774854	3	14774854	1.247e-09	8.9
Vu03_14775083	3	14775083	1.764e-09	8.75
Vu03_14776370	3	14776370	3.686e-09	8.43
Vu03_14776593	3	14776593	4.664e-10	9.33
Vu03_14778491	3	14778491	2.084e-10	9.68
Vu03_14778495	3	14778495	2.084e-10	9.68
Vu03_14778977	3	14778977	2.084e-10	9.68
Vu03_14779331	3	14779331	3.22e-09	8.49
Vu03_14779437	3	14779437	1.3e-09	8.89
Vu03_14779445	3	14779445	1.3e-09	8.89
Vu03_14779511	3	14779511	1.057e-09	8.98
Vu03_14779624	3	14779624	6.521e-10	9.19
Vu03_14779725	3	14779725	6.024e-10	9.22
Vu03_14779734	3	14779734	6.024e-10	9.22
Vu03_14779764	3	14779764	5.562e-10	9.25
Vu03_14779827	3	14779827	2e-09	8.7
Vu03_14780059	3	14780059	9.816e-10	9.01
Vu03_14780271	3	14780271	1.488e-09	8.83
Vu03_14780366	3	14780366	2.812e-10	9.55
Vu03_14780449	3	14780449	5.499e-10	9.26
Vu03_14780457	3	14780457	7.329e-10	9.13
Vu03_14780470	3	14780470	7.329e-10	9.13
Vu03_14780500	3	14780500	9.122e-10	9.04
Vu03_14780574	3	14780574	2.812e-10	9.55
Vu03_14780655	3	14780655	2.048e-09	8.69
Vu03_14780790	3	14780790	1.492e-09	8.83
Vu03_14780808	3	14780808	1.61e-09	8.79
Vu03_14786827	3	14786827	1.794e-08	7.75
Vu03_14788149	3	14788149	1.291e-08	7.89
Vu03_14788986	3	14788986	1.511e-08	7.82
Vu03_14792427	3	14792427	2.45e-08	7.61
Vu03_14792574	3	14792574	1.222e-08	7.91
Vu03_14795130	3	14795130	7.348e-09	8.13
Vu03_14796073	3	14796073	2.464e-08	7.61
Vu03_14799581	3	14799581	2.445e-08	7.61
Vu03_14799741	3	14799741	2.72e-08	7.57
Vu03_14800666	3	14800666	2.038e-08	7.69
Vu03_14801359	3	14801359	2.424e-08	7.62
Vu03_14802198	3	14802198	1.255e-08	7.9
Vu03_14802417	3	14802417	2.42e-08	7.62
Vu03_14803113	3	14803113	1.739e-08	7.76
Vu03_14803137	3	14803137	4.882e-09	8.31
Vu03_14803980	3	14803980	1.181e-08	7.93
Vu03_14805868	3	14805868	8.155e-09	8.09
Vu03_14806565	3	14806565	1.172e-08	7.93
Vu03_14807197	3	14807197	1.777e-08	7.75
Vu03_15091129	3	15091129	1.314e-08	7.88
Vu03_15238396	3	15238396	1.781e-08	7.75
Vu03_15243006	3	15243006	2.274e-08	7.64
Vu03_15249189	3	15249189	1.661e-08	7.78
Vu03_15254572	3	15254572	1.466e-08	7.83
Vu03_15262300	3	15262300	2.84e-08	7.55
Vu03_15274656	3	15274656	1.554e-08	7.81
Vu03_15286489	3	15286489	2.787e-08	7.55
Vu03_15299790	3	15299790	2.952e-08	7.53
Vu03_15299863	3	15299863	7.7e-09	8.11
Vu03_15299879	3	15299879	9.511e-09	8.02
Vu03_15302372	3	15302372	2.321e-08	7.63
Vu03_15308660	3	15308660	1.339e-08	7.87
Vu03_15308668	3	15308668	5.916e-09	8.23
Vu03_15308672	3	15308672	6.492e-09	8.19
Vu03_15308676	3	15308676	9.662e-09	8.01
Vu03_15308683	3	15308683	1.216e-08	7.92
Vu03_15308709	3	15308709	2.742e-08	7.56
Vu03_15308721	3	15308721	1.687e-08	7.77
Vu03_15334241	3	15334241	2.408e-08	7.62
Vu03_15338170	3	15338170	5.92e-09	8.23
Vu03_15338174	3	15338174	5.92e-09	8.23
Vu03_15338176	3	15338176	5.965e-09	8.22
Vu03_15338185	3	15338185	5.92e-09	8.23
Vu03_15338187	3	15338187	5.92e-09	8.23
Vu03_15338189	3	15338189	5.92e-09	8.23
Vu03_15339198	3	15339198	1.098e-08	7.96
Vu03_15339211	3	15339211	1.412e-08	7.85
Vu03_15339695	3	15339695	4.959e-09	8.3
Vu03_15340890	3	15340890	1.68e-08	7.77
Vu03_15340897	3	15340897	2.353e-08	7.63
Vu03_15340957	3	15340957	1.951e-08	7.71
Vu03_15340959	3	15340959	1.965e-08	7.71
Vu03_15341371	3	15341371	8.71e-09	8.06
Vu03_15341401	3	15341401	7.82e-09	8.11
Vu03_15341438	3	15341438	1.137e-08	7.94
Vu03_15341443	3	15341443	1.044e-08	7.98
Vu03_15343086	3	15343086	1.635e-08	7.79
Vu03_15343110	3	15343110	2.05e-08	7.69
Vu03_15343154	3	15343154	1.114e-08	7.95
Vu03_15343359	3	15343359	6.414e-09	8.19
Vu03_15344890	3	15344890	2.918e-08	7.53
Vu03_15344891	3	15344891	2.912e-08	7.54
Vu03_15344900	3	15344900	2.888e-08	7.54
Vu03_15344908	3	15344908	2.888e-08	7.54
Vu03_15344915	3	15344915	2.892e-08	7.54
Vu03_15344922	3	15344922	2.892e-08	7.54
Vu03_15344940	3	15344940	2.892e-08	7.54
Vu03_15344965	3	15344965	2.216e-08	7.65
Vu03_15344985	3	15344985	2.518e-08	7.6
Vu03_15344990	3	15344990	2.518e-08	7.6
Vu03_15345001	3	15345001	2.818e-08	7.55
Vu03_15345024	3	15345024	2.262e-08	7.65
Vu03_15348128	3	15348128	2.663e-08	7.57
Vu03_15348137	3	15348137	2.663e-08	7.57
Vu03_15348230	3	15348230	1.114e-08	7.95
Vu03_15348250	3	15348250	1.326e-08	7.88
Vu03_15348270	3	15348270	1.883e-08	7.73
Vu03_15348276	3	15348276	1.883e-08	7.73
Vu03_15348281	3	15348281	1.883e-08	7.73
Vu03_15348359	3	15348359	1.883e-08	7.73
Vu03_15348361	3	15348361	1.883e-08	7.73
Vu03_15348363	3	15348363	1.883e-08	7.73
Vu03_15348395	3	15348395	2.134e-08	7.67
Vu03_15348708	3	15348708	1.129e-08	7.95
Vu03_15349169	3	15349169	1.857e-08	7.73
Vu03_15349171	3	15349171	1.857e-08	7.73
Vu03_15349174	3	15349174	1.857e-08	7.73
Vu03_15349380	3	15349380	2.776e-08	7.56
Vu03_15349381	3	15349381	2.776e-08	7.56
Vu03_15349386	3	15349386	2.776e-08	7.56
Vu03_15355434	3	15355434	1.933e-08	7.71
Vu03_15360767	3	15360767	2.001e-08	7.7
Vu03_15360785	3	15360785	2.001e-08	7.7
Vu03_15360837	3	15360837	1.951e-08	7.71
Vu03_15360839	3	15360839	1.951e-08	7.71
Vu03_15360862	3	15360862	1.951e-08	7.71
Vu03_15360879	3	15360879	2.534e-08	7.6
Vu03_15364600	3	15364600	1.015e-08	7.99
Vu03_15364611	3	15364611	1.963e-08	7.71
Vu03_15364618	3	15364618	1.963e-08	7.71
Vu03_15364626	3	15364626	2.216e-08	7.65
Vu03_15364631	3	15364631	2.216e-08	7.65
Vu03_15365068	3	15365068	1.673e-08	7.78
Vu03_15365365	3	15365365	1.533e-08	7.81
Vu03_15367299	3	15367299	2.994e-08	7.52
Vu03_15367438	3	15367438	2.225e-08	7.65
Vu03_15367445	3	15367445	2.225e-08	7.65
Vu03_15368183	3	15368183	1.603e-08	7.8
Vu03_15368420	3	15368420	2.495e-08	7.6
Vu03_15368423	3	15368423	2.495e-08	7.6
Vu03_15368428	3	15368428	2.495e-08	7.6
Vu03_15368442	3	15368442	2.582e-08	7.59
Vu03_15369459	3	15369459	2.493e-08	7.6
Vu03_15370066	3	15370066	2.118e-08	7.67
Vu03_15370086	3	15370086	2.118e-08	7.67
Vu03_15370091	3	15370091	2.118e-08	7.67
Vu03_15370095	3	15370095	2.118e-08	7.67
Vu03_15370096	3	15370096	2.118e-08	7.67
Vu03_15370128	3	15370128	2.434e-08	7.61
Vu03_15370376	3	15370376	2.673e-08	7.57
Vu03_15370383	3	15370383	2.673e-08	7.57
Vu03_15374261	3	15374261	2.001e-08	7.7
Vu03_15374299	3	15374299	2.639e-08	7.58
Vu03_15377595	3	15377595	2.211e-08	7.66
Vu03_15378898	3	15378898	1.42e-08	7.85
Vu03_15380140	3	15380140	2.131e-09	8.67
Vu03_15380150	3	15380150	3.447e-09	8.46
Vu03_15380196	3	15380196	2.317e-09	8.64
Vu03_15380199	3	15380199	2.317e-09	8.64
Vu03_15394949	3	15394949	1.682e-08	7.77
Vu03_15401899	3	15401899	1.921e-08	7.72
Vu03_15401936	3	15401936	1.921e-08	7.72
Vu03_15401953	3	15401953	1.921e-08	7.72
Vu03_15401961	3	15401961	1.921e-08	7.72
Vu03_15402110	3	15402110	2.49e-08	7.6
Vu03_15402111	3	15402111	2.49e-08	7.6
Vu03_15402384	3	15402384	2.495e-08	7.6
Vu03_15402389	3	15402389	2.495e-08	7.6
Vu03_15402394	3	15402394	1.577e-08	7.8
Vu03_15402400	3	15402400	1.577e-08	7.8
Vu03_16376823	3	16376823	1.949e-08	7.71
Vu03_24282441	3	24282441	1.079e-08	7.97
Vu03_24716615	3	24716615	2.725e-08	7.56
Vu03_26130498	3	26130498	9.696e-09	8.01
Vu03_27973062	3	27973062	1.81e-08	7.74
Vu03_41450312	3	41450312	1.186e-08	7.93
Vu03_41450423	3	41450423	1.239e-08	7.91
Vu04_1785520	4	1785520	2.831e-09	8.55
Vu04_1785576	4	1785576	3.888e-09	8.41
Vu04_1785667	4	1785667	1.462e-08	7.84
Vu04_1785757	4	1785757	8.648e-09	8.06
Vu04_1799040	4	1799040	9.975e-09	8
Vu04_1799100	4	1799100	1.68e-08	7.77
Vu04_1799437	4	1799437	1.673e-08	7.78
Vu04_1799451	4	1799451	1.17e-08	7.93
Vu04_1799459	4	1799459	1.17e-08	7.93
Vu04_1801689	4	1801689	4.756e-09	8.32
Vu04_1856563	4	1856563	2.189e-08	7.66
Vu04_1856581	4	1856581	1.778e-08	7.75
Vu04_1856585	4	1856585	2.305e-08	7.64
Vu04_1857152	4	1857152	2.552e-08	7.59
Vu04_1857378	4	1857378	1.449e-08	7.84
Vu04_1857562	4	1857562	7.273e-09	8.14
Vu04_1857563	4	1857563	7.273e-09	8.14
Vu04_1858680	4	1858680	1.888e-08	7.72
Vu04_1858702	4	1858702	1.382e-08	7.86
Vu04_1865432	4	1865432	6.33e-09	8.2
Vu04_1874632	4	1874632	2.451e-08	7.61
Vu04_1876606	4	1876606	2.991e-08	7.52
Vu04_1895373	4	1895373	2.106e-08	7.68
Vu04_1896799	4	1896799	3.204e-09	8.49
Vu04_1896864	4	1896864	4.035e-09	8.39
Vu04_1897311	4	1897311	2.12e-08	7.67
Vu04_1910127	4	1910127	1.312e-08	7.88
Vu04_1910129	4	1910129	7.646e-09	8.12
Vu04_1910291	4	1910291	6.053e-09	8.22
Vu04_1910536	4	1910536	2.863e-09	8.54
Vu04_1910552	4	1910552	1.319e-08	7.88
Vu04_1910558	4	1910558	9.597e-09	8.02
Vu04_1910581	4	1910581	8.376e-09	8.08
Vu04_1911219	4	1911219	2.261e-09	8.65
Vu04_1911222	4	1911222	3.054e-09	8.52
Vu04_1913180	4	1913180	2.955e-08	7.53
Vu04_1915880	4	1915880	1.955e-08	7.71
Vu04_1915982	4	1915982	2.13e-09	8.67
Vu04_1916017	4	1916017	7.473e-09	8.13
Vu04_1916179	4	1916179	2.284e-08	7.64
Vu04_1916186	4	1916186	1.918e-08	7.72
Vu04_1916362	4	1916362	9.827e-10	9.01
Vu04_1916422	4	1916422	2.71e-09	8.57
Vu04_1916430	4	1916430	2.248e-08	7.65
Vu04_1916464	4	1916464	1.589e-08	7.8
Vu04_1916483	4	1916483	1.474e-09	8.83
Vu04_1916629	4	1916629	5.466e-09	8.26
Vu04_1918435	4	1918435	4.324e-09	8.36
Vu04_1923491	4	1923491	5.791e-10	9.24
Vu04_1925786	4	1925786	2.764e-08	7.56
Vu04_2001620	4	2001620	5.892e-09	8.23
Vu04_2001624	4	2001624	2.063e-08	7.69
Vu04_2535911	4	2535911	1.255e-08	7.9
Vu04_5101729	4	5101729	1.648e-08	7.78
Vu04_41757989	4	41757989	5.048e-09	8.3
Vu04_41758033	4	41758033	1.106e-08	7.96
Vu04_41758149	4	41758149	2.179e-08	7.66
Vu04_41758195	4	41758195	1.946e-08	7.71
Vu04_41758228	4	41758228	2.259e-09	8.65
Vu04_41759072	4	41759072	7.911e-09	8.1
Vu04_41769388	4	41769388	2.297e-08	7.64
Vu04_41770021	4	41770021	8.03e-09	8.1
Vu04_41787263	4	41787263	1.13e-08	7.95
Vu04_41787729	4	41787729	2.643e-08	7.58
Vu04_41787773	4	41787773	4.916e-09	8.31
Vu04_41787817	4	41787817	7.737e-09	8.11
Vu04_41787926	4	41787926	1.091e-08	7.96
Vu04_41787963	4	41787963	1.253e-08	7.9
Vu04_41788221	4	41788221	1.545e-08	7.81
Vu04_41788267	4	41788267	1.495e-08	7.83
Vu04_41788462	4	41788462	1.962e-08	7.71
Vu04_41788859	4	41788859	2.609e-08	7.58
Vu04_41789071	4	41789071	1.545e-08	7.81
Vu04_41799371	4	41799371	1.845e-08	7.73
Vu04_41800077	4	41800077	4.989e-10	9.3
Vu04_41800162	4	41800162	1.898e-09	8.72
Vu04_41800167	4	41800167	1.898e-09	8.72
Vu04_41800187	4	41800187	3.057e-10	9.51
Vu04_41800317	4	41800317	9.994e-10	9
Vu04_41800347	4	41800347	9.4e-10	9.03
Vu04_41801816	4	41801816	4.059e-10	9.39
Vu04_41801968	4	41801968	3.814e-09	8.42
Vu04_41815592	4	41815592	2.364e-08	7.63
Vu04_41850683	4	41850683	2.129e-08	7.67
Vu05_2631192	5	2631192	6.544e-09	8.18
Vu06_10043938	6	10043938	3.868e-10	9.41
Vu06_20033515	6	20033515	2.622e-08	7.58
Vu06_30560091	6	30560091	2.516e-08	7.6
Vu10_1616852	10	1616852	2.801e-08	7.55
Vu10_1616853	10	1616853	2.801e-08	7.55
Vu10_26934418	10	26934418	1.116e-08	7.95
Vu11_1322049	11	1322049	1.018e-08	7.99
Vu11_1322053	11	1322053	2.039e-08	7.69
Vu11_1322056	11	1322056	1.83e-08	7.74
Vu11_1322059	11	1322059	2.591e-08	7.59
Vu11_1322139	11	1322139	2.377e-08	7.62
Vu11_1322263	11	1322263	1.222e-08	7.91
Vu11_23659375	11	23659375	7.868e-09	8.1
Vu11_23659397	11	23659397	3.55e-09	8.45
Vu11_23659412	11	23659412	8.957e-10	9.05
Vu11_23659427	11	23659427	1.225e-08	7.91
Vu11_23659439	11	23659439	4.644e-09	8.33
